# Supplementary material for: New Perspective on the Geographic Distribution and Evolution of Lymphocytic Choriomeningitis Virus, Central Europe
Source: Emerg Infect Dis. 2021 Oct;27(10):2638–47. doi: 10.3201/eid2710.210224 (PMC8462312; doi:10.3201/eid2710.210224)
Supplement: Appendix 1 — Additional data use in study of geographic distribution and evolution of lymphocytic choriomeningitis virus, central Europe. [file 21-0224-Techapp-s1.xlsx]

## Sheet: Appendix 1 Table 1
Article DOI: https://doi.org/10.3201/eid2710.210224
New Perspective on the Geographic Distribution and Evolution of Lymphocytic Choriomeningitis Virus, Central Europe
Appendix 1 Table 1. Mice samples from the Czech Republic/Germany transect of house mouse hybrid zone, study of geographic distribution and evolution of lymphocytic choriomeningitis virus, central Europe
State	Locality	Code	PIN	Sex	Xmap	Ymap	Year	REGion	DOM	MUS	PCR_test_1/notest_0	PCR DOM	PCR MUS	PCR_POS/NEG	GENOMIC_POS/NEG	ELISA_test_1/notest_0	ELISA_POS/NEG	ELISA DOM	ELISA MUS
D	Aumühle	AUMU	SK2369	F	12.5706	49.2492	2013	DD	1		1	1		0		0
D	Aumühle	AUMU	SK2386	M	12.5706	49.2492	2013	DD	1		1	1		0		0
D	Aumühle	AUMU	SK2388	F	12.5706	49.2492	2013	DD	1		1	1		0		0
D	Benk	BENK	SK4577	M	11.8628	50.1772	2019	DD	1		1	1		0		0
D	Benk	BENK	SK4578	F	11.8628	50.1772	2019	DD	1		1	1		0		0
D	Benk	BENK	SK4579	F	11.8628	50.1772	2019	DD	1		1	1		0		0
D	Benk 1	BENK1	SK1809	F	11.8636	50.1742	2011	DD	1		1	1		0		1	0	1
D	Benk 1	BENK1	SK1810	M	11.8636	50.1742	2011	DD	1		1	1		0		1	0	1
D	Benk 1	BENK1	SK1996		11.8636	50.1742	2011	DD	1		1	1		0		0
D	Benk1	BENK1	SK1808	M	11.8636	50.1742	2011	DD	1		0					1	0	1
CZ	Bezvěrov2	BEZ2	SK1259	F	13.0531	49.9942	2010	MM		1	1		1	0		1	0		1
CZ	Bezvěrov2	BEZ2	SK1260	M	13.0531	49.9942	2010	MM		1	1		1	0		1	0		1
D	Birk 2	BIR2	SK4404	F	11.9225	50.0789	2019	DD	1		1	1		0		0
D	Birk 2	BIR2	SK4405	M	11.9225	50.0789	2019	DD	1		1	1		0		0
D	Birk 2	BIR2	SK4580	F	11.9225	50.0789	2019	DD	1		1	1		0		0
D	Birk 2	BIR2	SK4581	F	11.9225	50.0789	2019	DD	1		1	1		0		0
D	Birk 4	BIR4	SK1155	M	11.9233	50.0783	2009	DD	1		1	1		0		1	0	1
D	Birk 4	BIR4	SK4406	F	11.9233	50.0783	2019	DD	1		1	1		0		0
D	Birk 4	BIR4	SK4582	M	11.9233	50.0783	2019	DD	1		1	1		0		0
CZ	Blažim	BLAZI	SK1265	F	13.0489	49.9169	2010	MM		1	1		1	0		1	0		1
CZ	Blažim	BLAZI	SK1264	M	13.0489	49.9169	2010	MM		1	0					1	0		1
D	Braunersgrün	BRAUNE	SU4122	M	12.0986	50.0836	2008	DD	1		0					1	0	1
D	Braunersgrün	BRAUNE	SU4123	M	12.0986	50.0836	2008	DD	1		0					1	0	1
D	Brunsthof 1	BRUNS1	SK2234	M	12.3989	49.1975	2012	DD	1		1	1		0		0
D	Brunsthof 1	BRUNS1	SK2253	M	12.3989	49.1975	2012	DD	1		1	1		0		0
D	Brunsthof 1	BRUNS1	SK2263	F	12.3989	49.1975	2012	DD	1		1	1		0		0
CZ	Buškovice 2	BUS2	SU4097	M	13.3742	50.2217	2008	MM		1	0					1	0		1
CZ	Buškovice 2	BUS2	SU4112	M	13.3742	50.2217	2008	MM		1	0					1	1		1
CZ	Buškovice 2	BUS2	SU4070	M	13.3742	50.2217	2008	MM		1	0					1	0		1
CZ	Buškovice 2	BUS2	SU4110	F	13.3742	50.2217	2008	MM		1	0					1	1		1
CZ	Buškovice 2	BUS2	SU4113	F	13.3742	50.2217	2008	MM		1	0					1	1		1
CZ	Buškovice 1	BUS1	SK4550	F	13.3703	50.2281	2019	MM		1	1		1	0		0
CZ	Buškovice 1	BUS1	SK4559	M	13.3703	50.2281	2019	MM		1	1		1	0		0
CZ	Buškovice 1	BUS1	SK4573	M	13.3703	50.2281	2019	MM		1	1		1	0		0
CZ	Buškovice 1	BUS1	SK4601	F	13.3703	50.2281	2019	MM		1	1		1	0		0
CZ	Buškovice 1	BUS1	SK4602	F	13.3703	50.2281	2019	MM		1	1		1	0		0
CZ	Buškovice2	BUS2	SK4549	M	13.3742	50.2217	2019	MM		1	1		1	0		0
CZ	Buškovice2	BUS2	SK1004	M	13.3742	50.2217	2009	MM		1	1		1	0		0
CZ	Buškovice2	BUS2	SK1031	F	13.3742	50.2217	2009	MM		1	1		1	0		0
CZ	Buškovice2	BUS2	SK1195	F	13.3742	50.2217	2010	MM		1	1		1	0		0
CZ	Buškovice2	BUS2	SK2670	M	13.3742	50.2217	2014	MM		1	0				0	0		S23
CZ	Buškovice2	BUS2	SK2682	M	13.3742	50.2217	2014	MM		1	0				1	0
CZ	Buškovice2	BUS2	SK2684	F	13.3742	50.2217	2014	MM		1	0				0	0
CZ	Bystřice nad Úhlavou	BYSTnU	SK2235	M	13.1544	49.3072	2012	MM		1	1		1	0		0
CZ	Bystřice nad Úhlavou	BYSTnU	SK2238	M	13.1544	49.3072	2012	MM		1	1		1	0		0
CZ	Bystřice nad Úhlavou	BYSTnU	SK2239	F	13.1544	49.3072	2012	MM		1	1		1	0		0
CZ	Bystřice nad Úhlavou	BYSTnU	SK2241	M	13.1544	49.3072	2012	MM		1	1		1	0		0
CZ	Bystřice nad Úhlavou	BYSTnU	SK2243	M	13.1544	49.3072	2012	MM		1	1		1	0		0
CZ	Bystřice nad Úhlavou	BYSTnU	SK2252	F	13.1544	49.3072	2012	MM		1	1		1	0		0
CZ	Ctiboř	CTIB	SK1827	M	12.6114	49.8267	2011	MM		1	1		1	0		0
CZ	Ctiboř	CTIB	SK1831	M	12.6114	49.8267	2011	MM		1	1		1	0		0
CZ	Ctiboř	CTIB	SK1818	F	12.6114	49.8267	2011	MM		1	0					1	0		1
CZ	Ctiboř	CTIB	SK1849	F	12.6114	49.8267	2011	MM		1	0					1	0		1
CZ	Ctiboř	CTIB	SK1850	F	12.6114	49.8267	2011	MM		1	0					1	0		1
D	Daberg 8	DABE8	SK2203	F	12.8897	49.3342	2012	MM		1	1		1	0		0
D	Daberg 8	DABE8	SK2205	F	12.8897	49.3342	2012	MM		1	1		1	0		0
D	Daberg 8	DABE8	SK2206	M	12.8897	49.3342	2012	MM		1	1		1	0		0
D	Degelberg 10	DEGG10	SK2307	M	12.7692	49.2922	2013	MM		1	1		1	0		0
CZ	Děvín	DEVI	SK1162	F	12.4311	50.1642	2009	DD	1		1	1		0		1	0	1
D	Döbersing 18	DOBE18	SK2258	M	12.7411	49.2878	2012	MM		1	1		1	0		0
CZ	Dolní Dvory	DODV	SK1093	F	12.4206	50.0833	2009	MM		1	1		1	0		1	0		1
CZ	Dolní Dvory	DODV	SK1108	M	12.4206	50.0833	2009	MM		1	1		1	0		0
CZ	Dolní Dvory	DODV	SK1113	F	12.4206	50.0833	2009	MM		1	1		1	0		1	0		1
CZ	Dolní Dvory	DODV	SK1285	F	12.4206	50.0833	2010	MM		1	1		1	0		1	0		1
CZ	Dolní Dvory	DODV	SK1309	M	12.4206	50.0833	2010	MM		1	1		1	0		0
CZ	Dolní Dvory	DODV	SK1310	F	12.4206	50.0833	2010	MM		1	1		1	0		1	0		1
CZ	Dolní Dvory	DODV	SK1857	F	12.4206	50.0833	2011	MM		1	1		1	0		0
CZ	Dolní Dvory	DODV	SK1858	M	12.4206	50.0833	2011	MM		1	1		1	0		1	0		1
CZ	Dolní Dvory	DODV	SK1836	F	12.4206	50.0833	2011	MM		1	0					1	0		1
CZ	Dolní Dvory	DODV	SK1855	F	12.4206	50.0833	2011	MM		1	0					1	0		1
CZ	Dolní Dvory	DODV	SK1859	F	12.4206	50.0833	2011	MM		1	0					1	0		1
CZ	Dolní Dvory statek	DODV	SK1284	M	12.4206	50.0833	2010	MM		1	0					1	0		1
CZ	Dolní Dvory statek	DODV	SK1286	M	12.4206	50.0833	2010	MM		1	0					1	0		1
CZ	Dolní Pelhřimov2	DPEL2	SK1182	M	12.3492	50.0597	2009	DD	1		1	1		0		1	0	1
CZ	Dolní Žandov3	DOZ3	SK1020	M	12.5511	50.0181	2009	MM		1	1		1	0		1	0		1
CZ	Dolní Žandov3	DOZ3	SK1021	F	12.5511	50.0181	2009	MM		1	1		1	0		0
CZ	Dolní Žandov3	DOZ3	SK1055	F	12.5511	50.0181	2009	MM		1	1		1	0		0
D	Eckartsreuth 1	ECKR1	SK1077	F	11.7819	49.9281	2009	DD	1		1	1		0		0
D	Eckartsreuth 1	ECKR1	SK1121	F	11.7819	49.9281	2009	DD	1		1	1		0		1	0	1
D	Eckartsreuth 1	ECKR1	SK1125	F	11.7819	49.9281	2009	DD	1		1	1		0		0
D	Effenricht 2	EFF2	SK2328	M	11.8561	49.1739	2013	DD	1		1	1		0		0
D	Effenricht 2	EFF2	SK2330	F	11.8561	49.1739	2013	DD	1		1	1		0		0
D	Effenricht 2	EFF2	SK2331	F	11.8561	49.1739	2013	DD	1		1	1		0		0
D	Effenricht 2	EFF2	SK2336	F	11.8561	49.1739	2013	DD	1		1	1		0		0
D	Eglsee 3	EGL3W	SK2255	M	12.6436	49.4208	2012	DD	1		1	1		0		0
D	Eglsee 3	EGL3W	SK2256	M	12.6436	49.4208	2012	DD	1		1	1		0		0
D	Eglsee 3	EGL3W	SK2264	M	12.6436	49.4208	2012	DD	1		1	1		0		0
D	Eglsee 3	EGL3W	SK2271	M	12.6436	49.4208	2012	DD	1		1	1		0		0
D	Eichlberg	EICHL	SK2348	M	12.0642	49.1361	2013	DD	1		1	1		0		0
D	Eichlberg	EICHL	SK2349	M	12.0642	49.1361	2013	DD	1		1	1		0		0
D	Eichlberg	EICHL	SK2350	F	12.0642	49.1361	2013	DD	1		1	1		0		0
D	Eichlberg	EICHL	SK2351	F	12.0642	49.1361	2013	DD	1		1	1		0		0
D	Eichlberg	EICHL	SK2352	M	12.0642	49.1361	2013	DD	1		1	1		0		0
D	Eichlberg	EICHL	SK2353	M	12.0642	49.1361	2013	DD	1		1	1		0		0
D	Eichlberg	EICHL	SK2355	M	12.0642	49.1361	2013	DD	1		1	1		0		0
D	Eichlberg	EICHL	SK2357	M	12.0642	49.1361	2013	DD	1		1	1		0		0
D	Eichlberg	EICHL	SK2358	M	12.0642	49.1361	2013	DD	1		1	1		0		0
D	Eichlberg	EICHL	SK2359	M	12.0642	49.1361	2013	DD	1		1	1		0		0
D	Emtmannsberg 6	EMTM	SK1063	F	11.6461	49.8917	2009	DD	1		1	1		0		1	0	1
D	Emtmannsberg 6	EMTM	SK1076	F	11.6461	49.8917	2009	DD	1		1	1		0		1	0	1
D	Emtmannsberg 6	EMTM	SK1084	M	11.6461	49.8917	2009	DD	1		1	1		0		0
D	Eschlkam 4	ESCH4	SK2221	M	12.9875	49.2994	2012	MM		1	1		1	0		0
D	Eschlkam 77	ESCH7	SK2211	F	12.9636	49.3297	2012	MM		1	1		1	0		0
D	Eschlkam 77	ESCH7	SK2212	M	12.9636	49.3297	2012	MM		1	1		1	0		0
D	Eschlkam 77	ESCH7	SK2220	F	12.9636	49.3297	2012	MM		1	1		1	0		0
D	Finkenmühle	FINK	SK4453	F	11.905	50.0797	2019	DD	1		1	1		0		0
D	Finkenmühle	FINK	SK4454	F	11.905	50.0797	2019	DD	1		1	1		0		0
D	Finkenmühle	FINK	SK4455	M	11.905	50.0797	2019	DD	1		1	1		0		0
D	Finkenmühle	FINK	SK4462	M	11.905	50.0797	2019	DD	1		1	1		0		0
D	Finkenmühle	FINK	SK4463	F	11.905	50.0797	2019	DD	1		1	1		0		0
D	Friedmannsdorf09	FRIDF09	SK1122	M	11.7628	50.1372	2009	DD	1		1	1		0		1	0	1
D	Friedmannsdorf09	FRIDF09	SK1152	F	11.7628	50.1372	2009	DD	1		1	1		0		1	0	1
D	Grafenricht	GRAFR	SK2329	M	12.2039	49.3067	2013	DD	1		1	1		0		0
D	Grossweiglareuth	GROSWE	SK1266	M	11.5756	49.8628	2010	DD	1		1	1		0		1	0	1
D	Grub 16, Furth	GRU16	SK2236	F	12.8428	49.2836	2012	MM		1	1		1	0		0
D	Grub 16, Furth	GRU16	SK2304	M	12.8428	49.2836	2013	MM		1	1		1	0		0
D	Grub 16, Furth	GRU16	SK2305	M	12.8428	49.2836	2013	MM		1	1		1	0		0
D	Grub 16, Furth	GRU16	SK2306	F	12.8428	49.2836	2013	MM		1	1		1	0		0
D	Grub 16, Furth	GRU16	SK2317	M	12.8428	49.2836	2013	MM		1	1		1	0		0
D	Grub 16, Furth	GRU16	SK2320	F	12.8428	49.2836	2013	MM		1	1		1	0		0
D	Haag	HAAG	SK2383	M	12.4181	49.1314	2013	DD	1		1	1		0		0
D	Haag	HAAG	SK2385	F	12.4181	49.1314	2013	DD	1		1	1		0		0
CZ	Háje	HAJE	SK4465	F	12.3686	50.0589	2019	MM		1	1		1	0		0
CZ	Harsthaus 3	HAR3	SK1873	M	12.0272	50.2372	2011	DD	1		1	1		0		1	0	1
CZ	Harsthaus 3	HAR3	SK1874	M	12.0272	50.2372	2011	DD	1		1	1		0		0
CZ	Hartoušov	HART12	SK4423	F	12.4692	50.1336	2019	MM		1	1		1	0		0
CZ	Hartoušov	HART12	SK4424	M	12.4692	50.1336	2019	MM		1	1		1	0		0
CZ	Hartoušov	HART12	SK4425	F	12.4692	50.1336	2019	MM		1	1		1	0		0
CZ	Hartoušov	HART12	SK4426	F	12.4692	50.1336	2019	MM		1	1		1	0		0
CZ	Hartoušov	HART12	SK4427	F	12.4692	50.1336	2019	MM		1	1		1	0		0
CZ	Hartoušov	HART12	SK4439	F	12.4692	50.1336	2019	MM		1	1		1	0		0
CZ	Hartoušov	HART12	SK4440	F	12.4692	50.1336	2019	MM		1	1		1	0		0
CZ	Hartoušov	HART12	SK4441	F	12.4692	50.1336	2019	MM		1	1		1	0		0
D	Haslarn	HASL	SK2347	F	12.4522	49.3211	2013	DD	1		1	1		0		0
D	Haslarn	HASL	SK2368	M	12.4522	49.3211	2013	DD	1		1	1		0		0
D	Haslarn	HASL	SK2379	F	12.4522	49.3211	2013	DD	1		1	1		0		0
D	Haslarn	HASL	SK2380	F	12.4522	49.3211	2013	DD	1		1	1		0		0
CZ	Hazlov 266	HAZSH	SK1267	F	12.2808	50.1608	2010	DD	1		1	1		0		1	0	1
CZ	Hazlov 266	HAZSH	SK1268	M	12.2808	50.1608	2010	DD	1		0					1	0	1
D	Hebanz 14	HEBA14	SU4022	M	12.0414	50.1169	2008	DD	1		0					1	0	1
D	Hebanz 14	HEBA14	SU4051	M	12.0414	50.1169	2008	DD	1		0					1	0	1
D	Hebanz 14	HEBA14	SU4083	F	12.0414	50.1169	2008	DD	1		0					1	0	1
D	Hebanz 17	HEBA17	SK4407	F	12.0414	50.1169	2019	DD	1		1	1		0		0
D	Hebanz 17	HEBA17	SK4408	M	12.0414	50.1169	2019	DD	1		1	1		0		0
D	Hiltershof 4	HILT4	SK1126	M	12.4531	49.8958	2009	DD	1		1	1		0		1	0	1
CZ	Hodovíz	HODO	SK1328	M	13.2808	49.9572	2010	MM		1	1		1	0		1	0		1
CZ	Hodovíz	HODO	SK1329	F	13.2808	49.9572	2010	MM		1	1		1	0		1	0		1
D	Hofberg 5	HOFB5	SK2208	F	13.0192	49.2872	2012	MM		1	1		1	0		0
D	Hofberg 5	HOFB5	SK2209	F	13.0192	49.2872	2012	MM		1	1		1	0		0
D	Hofberg 5	HOFB5	SK2213	F	13.0192	49.2872	2012	MM		1	1		1	0		0
D	Hofberg 5	HOFB5	SK2214	M	13.0192	49.2872	2012	MM		1	1		1	0		0
D	Hofberg 5	HOFB5	SK2215	M	13.0192	49.2872	2012	MM		1	1		1	0		0
D	Hohenberg 1	HOHBG1	SK1098	M	12.2128	50.1019	2009	DD	1		1	1		0		1	0	1
D	Hohenberg 1	HOHBG1	SK1101	F	12.2128	50.1019	2009	DD	1		1	1		0		1	0	1
D	Hohenberg 1	HOHBG1	SK1107	F	12.2128	50.1019	2009	DD	1		1	1		0		0
D	Hohenberg 1	HOHBG1	SK1111	F	12.2128	50.1019	2009	DD	1		1	1		0		0
D	Hohenberg 1	HOHBG1	SK1212	F	12.2128	50.1019	2010	DD	1		1	1		0		0
D	Hohenberg 1	HOHBG1	SK1217	M	12.2128	50.1019	2010	DD	1		1	1		0		0
D	Hohenberg 1	HOHBG1	SK1218	F	12.2128	50.1019	2010	DD	1		1	1		0		1	0	1
D	Hohenberg 1	HOHBG1	SK1236	F	12.2128	50.1019	2010	DD	1		1	1		0		1	0	1
D	Hohenberg 1	HOHBG1	SK1382	F	12.2128	50.1019	2009	DD	1		1	1		0		0
D	Hohenberg 1	HOHE1	SU4024	M	12.2128	50.1019	2008	DD	1		0					1	0	1
D	Hohenberg 1	HOHE1	SU4036	M	12.2128	50.1019	2008	DD	1		0					1	0	1
D	Hohenberg 1	HOHE1	SK1246	M	12.2128	50.1019	2010	DD	1		0					1	0	1
D	Hohenberg 1	HOHE1	SU4032	F	12.2128	50.1019	2008	DD	1		0					1	0	1
D	Hohenberg 1	HOHE1	SU4033	F	12.2128	50.1019	2008	DD	1		0					1	0	1
D	Hohenberg 1	HOHE1	SU4035	F	12.2128	50.1019	2008	DD	1		0					1	0	1
CZ	Horní Ves (Trstěnice)	HVT38	SK1862	M	12.6528	49.9175	2011	MM		1	1		1	0		0
CZ	Hranice 787	HRAN7	SK1894	M	12.1639	50.3092	2011	DD	1		0					1	0	1
CZ	Hranice 787	HRAN7	SK1892	F	12.1639	50.3092	2011	DD	1		1	1		0		1	0	1
CZ	Hrzín 49	HRZI	SK1181	F	12.4292	50.2022	2009	DD	1		1	1		0		0
D	Hubhof	HUBH	SK2341	M	11.9967	49.1325	2013	DD	1		1	1		0		0
CZ	Hůrka 1	HUR1	SU4129	M	12.2558	50.1183	2008	DD	1		0					1	0	1
CZ	Hůrka 1	HUR1	SU4131	M	12.2558	50.1183	2008	DD	1		0					1	0	1
CZ	Hůrka 1	HUR1	SU4096	F	12.2558	50.1183	2008	DD	1		0					1	0	1
CZ	Hůrka 1	HUR1	SU4099	F	12.2558	50.1183	2008	DD	1		0					1	0	1
CZ	Hůrka 1	HUR1	SU4130	F	12.2558	50.1183	2008	DD	1		0					1	0	1
CZ	Hůrka3	HUR3	SK1066	M	12.2503	50.1197	2009	DD	1		1	1		0		0
CZ	Hůrka3	HUR3	SK1067	F	12.2503	50.1197	2009	DD	1		1	1		0		0
CZ	Hůrka3	HUR3	SK1083	F	12.2503	50.1197	2009	DD	1		1	1		0		0
CZ	Hůrka3	HUR3	SK1201	F	12.2503	50.1197	2010	DD	1		1	1		0		1	0	1
CZ	Hůrka3	HUR3	SK1209	M	12.2503	50.1197	2010	DD	1		1	1		0		0
CZ	Hůrka3	HUR3	SK1202	M	12.2503	50.1197	2010	DD	1		0					1	0	1
CZ	Chlum sv. Maří 165	CHL1	SU4183	M	12.5319	50.1517	2008	MM		1	0					1	0		1
CZ	Chlum sv. Maří 165	CHL1	SU4203	M	12.5319	50.1517	2008	MM		1	0					1	0		1
CZ	Chlum sv. Maří 165	CHL1	SU4174	F	12.5319	50.1517	2008	MM		1	0					1	0		1
CZ	Chlum sv. Maří 165	CHL1	SU4182	F	12.5319	50.1517	2008	MM		1	0					1	0		1
CZ	Chlum Svaté Máří1	CHL1	SK1088	M	12.5319	50.1517	2009	MM		1	1		1	0		1	0		1
CZ	Chlum Svaté Máří1	CHL1	SK1089	F	12.5319	50.1517	2009	MM		1	1		1	0		1	0		1
CZ	Chlum Svaté Máří1	CHL1	SK1090	M	12.5319	50.1517	2009	MM		1	1		1	0		1	0		1
CZ	Chlum Svaté Máří1	CHL1	SK1091	F	12.5319	50.1517	2009	MM		1	1		1	0		1	0		1
CZ	Chotíkov	CHO2	SK1252	M	12.5058	50.1192	2010	MM		1	0					1	0		1
CZ	Chotíkov 1	CHOT1	SK1247	F	12.5058	50.1192	2010	MM		1	1		1	0		1	0		1
CZ	Chotíkov 1	CHOT1	SK1250	M	12.5058	50.1192	2010	MM		1	1		1	0		1	0		1
CZ	Chotíkov 1	CHOT1	SK1276	M	12.5058	50.1192	2010	MM		1	1		1	0		1	0		1
CZ	Chotíkov 1	CHOT1	SK1851	M	12.5058	50.1192	2011	MM		1	1		1	0		0
CZ	Chotíkov 1	CHOT1	SK1853	F	12.5058	50.1192	2011	MM		1	1		1	0		0
CZ	Chotíkov2	CHO2	SK1881	F	12.5058	50.1192	2011	MM		1	0					1	0		1
CZ	Chrášťany 11	CHR11	SU4140	M	13.3514	50.2597	2008	MM		1	0					1	0		1
CZ	Chrášťany 11	CHR11	SU4141	F	13.3514	50.2597	2008	MM		1	0					1	0		1
CZ	Chrašťany 39	CHR39	SK1001	F	13.3531	50.2592	2009	MM		1	1		1	0		0
CZ	Chrašťany 39	CHR39	SK1002	M	13.3531	50.2592	2009	MM		1	1		1	0		1	0		1
CZ	Chudenín	CHUDE	SK2240	M	13.0975	49.2931	2012	MM		1	1		1	0		0
CZ	Chudenín	CHUDE	SK2242	F	13.0975	49.2931	2012	MM		1	1		1	0		0
CZ	Chudenín	CHUDE	SK2247	M	13.0975	49.2931	2012	MM		1	1		1	0		0
CZ	Chudenín	CHUDE	SK2248	M	13.0975	49.2931	2012	MM		1	1		1	0		0
CZ	Chudenín	CHUDE	SK2249	F	13.0975	49.2931	2012	MM		1	1		1	0		0
CZ	Chudenín	CHUDE	SK2251	M	13.0975	49.2931	2012	MM		1	1		1	0		0
CZ	Chudenín	CHUDE	SK2254	M	13.0975	49.2931	2012	MM		1	1		1	0		0
D	Irlaching 9	IRLA9	SK2337	M	12.1025	49.3628	2013	DD	1		1	1		0		0
D	Irlaching 9	IRLA9	SK2338	M	12.1025	49.3628	2013	DD	1		1	1		0		0
D	Irlaching 9	IRLA9	SK2339	F	12.1025	49.3628	2013	DD	1		1	1		0		0
D	Irlaching 9	IRLA9	SK2340	F	12.1025	49.3628	2013	DD	1		1	1		0		0
D	Irlaching 9	IRLA9	SK2361	M	12.1025	49.3628	2013	DD	1		1	1		0		0
D	Irlaching 9	IRLA9	SK2381	F	12.1025	49.3628	2013	DD	1		1	1		0		0
D	Isgier 4	ISGI4	SK2286	M	12.4328	49.6122	2012	DD	1		1	1		0		0
D	Isgier 4	ISGI4	SK2287	F	12.4328	49.6122	2012	DD	1		1	1		0		0
D	Isgier 4	ISGI4	SK2289	F	12.4328	49.6122	2012	DD	1		1	1		0		0
D	Isgier 4	ISGI4	SK2293	F	12.4328	49.6122	2012	DD	1		1	1		0		0
D	Isgier 4	ISGI4	SK2295	F	12.4328	49.6122	2012	DD	1		1	1		0		0
CZ	Jindřichov 31	JIND31	SK1072	M	12.3975	50.1058	2009	DD	1		1	1		0		1	0	1
CZ	Jindřichov 31	JIND31	SK1073	F	12.3975	50.1058	2009	DD	1		1	1		0		1	0	1
CZ	Jindřichov 31	JIND31	SK1074	M	12.3975	50.1058	2009	DD	1		1	1		0		1	0	1
CZ	Jindřichov 31	JIND31	SK1075	F	12.3975	50.1058	2009	DD	1		1	1		0		1	0	1
CZ	Jindřichov 31	JIND31	SK1222	F	12.3975	50.1058	2010	DD	1		1	1		0		1	0	1
CZ	Jindřichov 31	JIND31	SK1224	F	12.3975	50.1058	2010	DD	1		1	1		0		1	0	1
CZ	Jindřichov 31	JIND31	SK1225	M	12.3975	50.1058	2010	DD	1		1	1		0		0
CZ	Jindřichov 31	JIND31	SK1227	M	12.3975	50.1058	2010	DD	1		1	1		0		1	0	1
CZ	Jindřichov 31	JIND31	SK1256	M	12.3975	50.1058	2010	DD	1		1	1		0		0
CZ	Jindřichov 31	JIND31	SK4367	M	12.3975	50.1058	2019	DD	1		1	1		0		0
CZ	Jindřichov 31	JIND31	SK4368	M	12.3975	50.1058	2019	DD	1		1	1		0		0
CZ	Jindřichov 31	JIND31	SK4397	F	12.3975	50.1058	2019	DD	1		1	1		0		0
CZ	Josefov 20	JOSE	SK1148	M	12.5797	50.2114	2009	MM		1	1		1	0		0
CZ	Josefov 20	JOSE	SK1163	M	12.5797	50.2114	2009	MM		1	1		1	0		1	0		1
CZ	Josefov 20	JOSE	SK1882	M	12.5797	50.2114	2011	MM		1	0					1	0		1
CZ	Kaceřov2	KAC2	SK1106	M	12.5067	50.1489	2009	MM		1	1		1	0		0
D	Kemnath	KEMN	SK1922	F	11.8719	49.8639	2011	DD	1		0					1	0	1
D	Kirchenrohrbach	KIRBA	SK2314	M	12.4094	49.1911	2013	DD	1		1	1		0		0
D	Kirchenrohrbach	KIRBA	SK2318	F	12.4094	49.1911	2013	DD	1		1	1		0		0
D	Kirchenrohrbach	KIRBA	SK2319	F	12.4094	49.1911	2013	DD	1		1	1		0		0
D	Kirchenrohrbach	KIRBA	SK2321	M	12.4094	49.1911	2013	DD	1		1	1		0		0
D	Kirchenrohrbach	KIRBA	SK2323	F	12.4094	49.1911	2013	DD	1		1	1		0		0
D	Kolmberg	KOLMB	SK2273	M	12.3578	49.1564	2012	DD	1		1	1		0		0
D	Kolmberg	KOLMB	SK2322	M	12.3578	49.1564	2013	DD	1		1	1		0		0
CZ	Kopanina 37	KOP37	SK1127	F	12.4725	50.1925	2009	DD	1		1	1		0		0
CZ	Kopanina 37	KOP37	SK1140	M	12.4725	50.1925	2009	DD	1		1	1		0		0
CZ	Kopanina 37	KOP37	SK1141	F	12.4725	50.1925	2009	DD	1		1	1		0		1	0	1
CZ	Kozlov	KOZL	SK1040	M	13.0325	50.1083	2009	MM		1	1		1	0		1	0		1
CZ	Kozlov	KOZL	SK1041	F	13.0325	50.1083	2009	MM		1	1		1	0		1	0		1
CZ	Kozlov	KOZL	SK1044	M	13.0325	50.1083	2009	MM		1	1		1	0		0
CZ	Kozlov	KOZL	SK1045	F	13.0325	50.1083	2009	MM		1	1		1	0		0
CZ	Kozlov	KOZL	SK1280	M	13.0325	50.1083	2010	MM		1	1		1	0		0
CZ	Kozlov	KOZL	SK1283	F	13.0325	50.1083	2010	MM		1	1		1	0		1	0		1
CZ	Krajková 20	KRA20	SK1144	M	12.5347	50.2161	2009	MM		1	1		1	0		0
CZ	Krajková 20	KRA20	SK1145	F	12.5347	50.2161	2009	MM		1	1		1	0		1	0		1
CZ	Krajková, Windy Hill Ranch	KRAWH	SK1910	F	12.535	50.213	2011	MM		1	0					1	0		1
CZ	Krajková, Windy Hill Ranch	KRAWH	SK1913	F	12.535	50.213	2011	MM		1	0					1	0		1
CZ	Krasíkov	KRASIK	SK1262	M	12.935	49.8811	2010	MM		1	1		1	0		0
CZ	Krasíkov	KRASIK	SK1263	F	12.935	49.8811	2010	MM		1	1		1	0		0
CZ	Krasíkov	KRASIK	SK1279	F	12.935	49.8811	2010	MM		1	1		1	0		0
CZ	Krasíkov	KRASIK	SK1281	F	12.935	49.8811	2010	MM		1	1		1	0		1	0		1
CZ	Krasíkov	KRASIK	SK1282	M	12.935	49.8811	2010	MM		1	1		1	0		0
D	Kreut 4a	KREU4a	SK2309	F	12.5433	49.5669	2013	DD	1		1	1		0		0
D	Kreut 4a	KREU4a	SK2311	M	12.5433	49.5669	2013	DD	1		1	1		0		0
D	Kreut 4a	KREU4a	SK2316	M	12.5433	49.5669	2013	DD	1		1	1		0		0
CZ	Kryry	KRY1	SK1042	M	13.4325	50.1772	2009	MM		1	1		1	1	1	1	0		1
CZ	Kryry	KRY1	SK1043	F	13.4325	50.1772	2009	MM		1	1		1	0		1	1		1
CZ	Křižovatka 2	KRIZ2	SK1124	M	12.3936	50.1925	2009	DD	1		0					1	0	1
CZ	Křižovatka 79	KRIZ79	SK1905	M	12.3894	50.1967	2011	DD	1		0					1	0	1
CZ	Křižovatka 79	KRIZ79	SK1911	F	12.3894	50.1967	2011	DD	1		0					1	0	1
CZ	Křižovatka 1	KRIZ1	SK4466	M	12.3894	50.1975	2019	DD	1		1	1		0		0
CZ	Křižovatka 1	KRIZ1	SK4467	M	12.3894	50.1975	2019	DD	1		1	1		0		0
CZ	Křižovatka 1	KRIZ1	SK4468	M	12.3894	50.1975	2019	DD	1		1	1		0		0
CZ	Křižovatka 1	KRIZ1	SK4469	F	12.3894	50.1975	2019	DD	1		1	1		0		0
CZ	Křižovatka2	KRIZ2	SK1082	M	12.3936	50.1925	2009	DD	1		1	1		0		0
CZ	Křižovatka2	KRIZ2	SK1103	F	12.3936	50.1925	2009	DD	1		1	1		0		1	0	1
CZ	Křižovatka2	KRIZ2	SK1131	F	12.3936	50.1925	2009	DD	1		1	1		0		1	0	1
CZ	Křižovatka2	KRIZ2	SK1271	M	12.3936	50.1925	2010	DD	1		1	1		0		1	0	1
D	Kübelhof 2	KUBL2	SU4163	M	11.4375	50.1947	2008	DD	1		0					1	0	1
D	Kübelhof 2	KUBL2	SU4162	F	11.4375	50.1947	2008	DD	1		0					1	0	1
D	Kübelhof 2	KUBL2	SU4164	F	11.4375	50.1947	2008	DD	1		0					1	0	1
D	Kübelhof1	KUBL1	SK1289	F	11.4411	50.195	2010	DD	1		1	1		0		1	0	1
D	Kübelhof1	KUBL1	SK1290	M	11.4411	50.195	2010	DD	1		1	1		0		1	0	1
D	Kübelhof2	KUBL2	SK1018	F	11.4375	50.1947	2009	DD	1		1	1		0		0
D	Kübelhof2	KUBL2	SK1019	M	11.4375	50.1947	2009	DD	1		1	1		0		1	0	1
D	Kübelhof2	KUBL2	SK1085	F	11.4375	50.1947	2009	DD	1		1	1		0		0
D	Kübelhof2	KUBL2	SK1102	M	11.4375	50.1947	2009	DD	1		1	1		0		1	0	1
D	Kübelhof2	KUBL2	SK1150	F	11.4375	50.1947	2009	DD	1		1	1		0		0
D	Kübelhof2	KUBL2	SK1305	F	11.4375	50.1947	2010	DD	1		1	1		0		1	0	1
D	Kübelhof2	KUBL2	SK1306	M	11.4375	50.1947	2010	DD	1		1	1		0		0
D	Kübelhof2	KUBL2	SK1313	M	11.4375	50.1947	2010	DD	1		1	1		0		0
D	Kübelhof2	KUBL2	SK1316	F	11.4375	50.1947	2010	DD	1		1	1		0		1	0	1
CZ	Květná 13	KVET3	SK1288	M	12.5186	50.2039	2010	MM		1	0					1	0		1
CZ	Květná 13	KVET3	SK1134	M	12.5186	50.2039	2009	MM		1	1		1	0		0
CZ	Květná 13	KVET3	SK1135	F	12.5186	50.2039	2009	MM		1	1		1	0		1	0		1
CZ	Květná 13	KVET3	SK1136	M	12.5186	50.2039	2009	MM		1	1		1	0		1	0		1
CZ	Květná 13	KVET3	SK1137	F	12.5186	50.2039	2009	MM		1	1		1	0		1	0		1
CZ	Květná 13	KVET3	SK1275	F	12.5186	50.2039	2010	MM		1	1		1	0		1	0		1
CZ	Květná 13	KVET3	SK1287	F	12.5186	50.2039	2010	MM		1	1		1	0		1	0		1
CZ	Květná 14	KVET4	SK1928	F	12.5183	50.2039	2011	MM		1	1		1	0		0
CZ	Kyjov	KYJ	SK1821	F	12.6789	49.8844	2011	MM		1	1		1	0		0
CZ	Kyjov	KYJ	SK1846	F	12.6789	49.8844	2011	MM		1	1		1	0		0
CZ	Kyjov	KYJ	SK1847	M	12.6789	49.8844	2011	MM		1	1		1	0		0
CZ	Kyjov	KYJ	SK1848	F	12.6789	49.8844	2011	MM		1	0					1	0		1
D	Lehsten	LEHS	SK1158	F	11.9147	50.1175	2009	DD	1		1	1		0		0
D	Lehsten	LEHS	SK1159	M	11.9147	50.1175	2009	DD	1		1	1		0		0
D	Lehsten	LEHS	SK1160	F	11.9147	50.1175	2009	DD	1		1	1		0		0
D	Lehsten	LEHS	SK1161	M	11.9147	50.1175	2009	DD	1		1	1		0		0
D	Lehsten	LEHS	SK1184	F	11.9147	50.1175	2009	DD	1		1	1		0		0
D	Lehsten	LEHS	SK1291	F	11.9147	50.1175	2010	DD	1		1	1		0		1	0	1
D	Lehsten	LEHS	SK1296	F	11.9147	50.1175	2010	DD	1		1	1		0		0
D	Lehsten	LEHS	SK1307	F	11.9147	50.1175	2010	DD	1		1	1		0		0
D	Lehsten	LEHS	SU4053	M	11.9147	50.1175	2008	DD	1		0					1	0	1
D	Lehsten	LEHS	SU4054	M	11.9147	50.1175	2008	DD	1		0					1	0	1
D	Lehsten	LEHS	SK1294	M	11.9147	50.1175	2010	DD	1		0					1	0	1
D	Lehsten	LEHS	SU4026	F	11.9147	50.1175	2008	DD	1		0					1	0	1
D	Lehsten	LEHS	SU4027	F	11.9147	50.1175	2008	DD	1		0					1	0	1
D	Lehsten	LEHS	SU4028	F	11.9147	50.1175	2008	DD	1		0					1	0	1
D	Lehsten	LEHS	SU4029	F	11.9147	50.1175	2008	DD	1		0					1	0	1
D	Lehsten	LEHS	SU4030	F	11.9147	50.1175	2008	DD	1		0					1	0	1
D	Lehsten	LEHS	SU4052	F	11.9147	50.1175	2008	DD	1		0					1	0	1
D	Lehsten	LEHS	SU4064	F	11.9147	50.1175	2008	DD	1		0					1	0	1
D	Lehsten	LEHS	SU4066	F	11.9147	50.1175	2008	DD	1		0					1	0	1
D	Leming 2	LEMI2	SK2216	F	12.9219	49.2892	2012	MM		1	1		1	0		0
D	Leming 2	LEMI2	SK2218	F	12.9219	49.2892	2012	MM		1	1		1	0		0
D	Leming 2	LEMI2	SK2219	M	12.9219	49.2892	2012	MM		1	1		1	0		0
D	Leming 2	LEMI2	SK2224	F	12.9219	49.2892	2012	MM		1	1		1	0		0
CZ	Libá1	LIB1	SK1114	M	12.2311	50.1208	2009	DD	1		1	1		0		1	0	1
CZ	Libyně	LIBYN	SK4551	M	13.3117	50.1461	2019	MM		1	1		1	0		0
CZ	Libyně	LIBYN	SK4560	F	13.3117	50.1461	2019	MM		1	1		1	0		0
CZ	Libyně	LIBYN	SK4561	F	13.3117	50.1461	2019	MM		1	1		1	0		0
CZ	Lipná 39	LIPH3	SK1829	M	12.2522	50.1617	2011	DD	1		0					1	0	1
CZ	Lipná 39	LIPH3	SK1834	F	12.2522	50.1617	2011	DD	1		0					1	0	1
CZ	Lipová	LIPOV	SK1112	M	12.4486	50.0433	2009	MM		1	1		1	0		0
CZ	Lipová	LIPOV	SK1147	F	12.4486	50.0433	2009	MM		1	1		1	0		1	0		1
D	Lodischhof 12	LOD12	SK2260	F	12.6728	49.3567	2012	DD	1		1	1		0		0
D	Lodischhof 12	LOD12	SK2261	M	12.6728	49.3567	2012	DD	1		1	1		0		0
D	Lodischhof 12	LOD12	SK2275	M	12.6728	49.3567	2012	DD	1		1	1		0		0
CZ	Lomany	LOMA	SK1319	M	13.3317	49.9297	2010	MM		1	1		1	0		1	0		1
CZ	Lomany	LOMA	SK1320	F	13.3317	49.9297	2010	MM		1	1		1	0		1	0		1
CZ	Lomany	LOMA	SK1321	M	13.3317	49.9297	2010	MM		1	1		1	0		1	0		1
CZ	Lomany	LOMA	SK1322	F	13.3317	49.9297	2010	MM		1	1		1	0		0
CZ	Loužek	LOUZ	SK4383	F	12.4547	50.1058	2019	MM		1	1		1	0		0
CZ	Loužek	LOUZ	SK4413	M	12.4547	50.1058	2019	MM		1	1		1	0		0
CZ	Loužek	LOUZ	SK4414	M	12.4547	50.1058	2019	MM		1	1		1	0		0
CZ	Loužek	LOUZ	SK4415	M	12.4547	50.1058	2019	MM		1	1		1	0		0
CZ	Loužek	LOUZ	SK4442	F	12.4547	50.1058	2019	MM		1	1		1	0		0
CZ	Lužná	LUZN	SK1012	M	12.3025	50.1103	2009	DD	1		1	1		0		0
CZ	Lužná	LUZN	SK1017	M	12.3025	50.1103	2009	DD	1		1	1		0		0
CZ	Lužná	LUZN	SK1038	M	12.3025	50.1103	2009	DD	1		1	1		0		0
CZ	Milhostov 64	MIL64	SK1274	M	12.4583	50.1589	2010	MM		1	1		1	0		1	0		1
CZ	Mlýnek 4	MLY4	SK4460	M	12.4472	50.1897	2019	DD	1		1	1		0		0
CZ	Mlýnek 4	MLY4	SK4461	F	12.4472	50.1897	2019	DD	1		1	1		0		0
CZ	Mlýnek 4	MLY4	SK4470	M	12.4472	50.1897	2019	DD	1		1	1		0		0
CZ	Mlýnek 4	MLY4	SK4471	F	12.4472	50.1897	2019	DD	1		1	1		0		0
CZ	Mlýnek 4	MLY4	SK4472	F	12.4472	50.1897	2019	DD	1		1	1		0		0
CZ	Mlýnská 49	MLYN49	SK1180	M	12.4836	50.2883	2009	DD	1		1	1		0		1	0	1
CZ	Mokřiny	MOKR	SK1903	M	12.2164	50.2047	2011	DD	1		0					1	0	1
CZ	Mostov 10	MOST1	SK1046	M	12.4914	50.1156	2009	MM		1	1		1	0		0
CZ	Mostov 10	MOST1	SK1048	M	12.4914	50.1156	2009	MM		1	1		1	0		1	0		1
CZ	Mostov 10	MOST1	SK1057	F	12.4914	50.1156	2009	MM		1	1		1	0		0
CZ	Mostov 10	MOST1	SK1232	F	12.4914	50.1156	2010	MM		1	1		1	0		1	0		1
CZ	Mostov 10	MOST1	SK1233	M	12.4914	50.1156	2010	MM		1	1		1	0		0
CZ	Mostov 10	MOST1	SK1234	F	12.4914	50.1156	2010	MM		1	1		1	0		1	0		1
CZ	Mostov 10	MOST1	SK1822	M	12.4914	50.1156	2011	MM		1	1		1	0		0
CZ	Mostov 10	MOST1	SK1235	M	12.4914	50.1156	2010	MM		1	0					1	0		1
CZ	Mostov 10	MOST1	SK1823	F	12.4914	50.1156	2011	MM		1	0					1	0		1
CZ	Mostov 26	MOST2	SU4144	M	12.4911	50.1147	2008	MM		1	0					1	0		1
D	Mundlfing 12	MUNF12	SK2265	M	12.5664	48.755	2012	MM		1	1		1	0		0
D	Mundlfing 12	MUNF12	SK2266	F	12.5664	48.755	2012	MM		1	1		1	0		0
D	Mundlfing 12	MUNF12	SK2267	M	12.5664	48.755	2012	MM		1	1		1	0		0
D	Mundlfing 12	MUNF12	SK2278	F	12.5664	48.755	2012	MM		1	1		1	0		0
D	Mundlfing 12	MUNF12	SK2285	F	12.5664	48.755	2012	MM		1	1		1	0		0
D	Münchenreuth 31	MUNR	SK1123	F	12.2831	50.0347	2009	DD	1		1	1		0		0
D	Münchenreuth 31	MUNR	SK1139	F	12.2831	50.0347	2009	DD	1		1	1		0		0
D	Mussen 3	MUSS3	SK4558	M	11.7769	50.1703	2019	DD	1		1	1		0		0
D	Mussen 3	MUSS3	SK4583	M	11.7769	50.1703	2019	DD	1		1	1		0		0
D	Mussen 3	MUSS3	SK4584	F	11.7769	50.1703	2019	DD	1		1	1		0		0
D	Mussen 3	MUSS3	SK4605	F	11.7769	50.1703	2019	DD	1		1	1		0		0
D	Mussen 3	MUSS3	SK4606	F	11.7769	50.1703	2019	DD	1		1	1		0		0
D	Mussen 3	MUSS3	SK4436	F	11.7769	50.1703	2019	DD	1		1	1		0		0
D	Mussen 3	MUSS3	SK4473	M	11.7769	50.1703	2019	DD	1		1	1		0		0
D	Mussen 3	MUSS3	SK4474	F	11.7769	50.1703	2019	DD	1		1	1		0		0
D	Mussen 3	MUSS3	SK4475	F	11.7769	50.1703	2019	DD	1		1	1		0		0
CZ	Mýtinka 2	MYT2	SK1826	M	12.3042	50.1458	2011	DD	1		1	1		0		0
CZ	Mýtinka 2	MYT2	SK1828	F	12.3042	50.1458	2011	DD	1		0					1	0	1
CZ	Mýtinka 2	MYT2	SK1830	F	12.3042	50.1458	2011	DD	1		0					1	0	1
D	Nassen 25	NAS25	SK2245	M	12.425	49.205	2012	DD	1		1	1		0		0
CZ	Nebanice 10	NEB10	SK4384	M	12.4703	50.1147	2019	MM		1	1		1	0		0
CZ	Nebanice 10	NEB10	SK4385	M	12.4703	50.1147	2019	MM		1	1		1	0		0
CZ	Nebanice 10	NEB10	SK4386	M	12.4703	50.1147	2019	MM		1	1		1	0		0
CZ	Nebanice 10	NEB10	SK4417	M	12.4703	50.1147	2019	MM		1	1		1	0		0
CZ	Nebanice 10	NEB10	SK4418	M	12.4703	50.1147	2019	MM		1	1		1	0		0
CZ	Nebanice 10	NEB10	SK4443	M	12.4703	50.1147	2019	MM		1	1		1	0		0
CZ	Nebanice 10	NEB10	SK4444	M	12.4703	50.1147	2019	MM		1	1		1	0		0
CZ	Nebanice 10	NEB10	SK4445	M	12.4703	50.1147	2019	MM		1	1		1	0		0
CZ	Nebanice 10	NEB10	SK4446	F	12.4703	50.1147	2019	MM		1	1		1	0		0
CZ	Nebanice 10	NEB10	SK4447	F	12.4703	50.1147	2019	MM		1	1		1	0		0
CZ	Nebanice 10	NEB10	SK4448	F	12.4703	50.1147	2019	MM		1	1		1	0		0
CZ	Nebanice 10	NEB10	SK4449	M	12.4703	50.1147	2019	MM		1	1		1	0		0
CZ	Nebanice 10	NEB10	SK4450	M	12.4703	50.1147	2019	MM		1	1		1	0		0
CZ	Nebanice 3	NEB3	SU4081	F	12.4703	50.115	2008	MM		1	0					1	0		1
CZ	Nebanice3	NEB3	SK1058	M	12.4703	50.115	2009	MM		1	1		1	0		1	0		1
CZ	Nebanice3	NEB3	SK1059	F	12.4703	50.115	2009	MM		1	1		1	0		1	0		1
CZ	Nebanice3	NEB3	SK1060	M	12.4703	50.115	2009	MM		1	1		1	0		0
CZ	Nebanice3	NEB3	SK1061	F	12.4703	50.115	2009	MM		1	1		1	0		0
CZ	Nebanice3	NEB3	SK1092	M	12.4703	50.115	2009	MM		1	1		1	0		1	0		1
CZ	Nebanice3	NEB3	SK1197	F	12.4703	50.115	2010	MM		1	1		1	0		1	0		1
CZ	Nebanice3	NEB3	SK1198	M	12.4703	50.115	2010	MM		1	1		1	0		0
CZ	Nebanice3	NEB3	SK1199	F	12.4703	50.115	2010	MM		1	1		1	0		1	0		1
CZ	Nebanice3	NEB3	SK1817	M	12.4703	50.115	2011	MM		1	1		1	0		0
CZ	Nebanice3	NEB3	SK1819	M	12.4703	50.115	2011	MM		1	1		1	0		0
CZ	Nepomyšl 172	NEPO1	SK1026	M	13.3067	50.2161	2009	MM		1	1		1	1		1	0		1
CZ	Nepomyšl 172	NEPO1	SK1027	F	13.3067	50.2161	2009	MM		1	1		1	1		1	0		1
CZ	Nepomyšl 172	NEPO1	SK1028	M	13.3067	50.2161	2009	MM		1	1		1	1		1	1		1
CZ	Nepomyšl 172	NEPO1	SK1047	F	13.3067	50.2161	2009	MM		1	1		1	0		0
CZ	Nepomyšl 172	NEPO1	SK1194	F	13.3067	50.2161	2010	MM		1	1		1	1	1	0
D	Nerping 15	NER15	SK2345	F	12.2139	49.2444	2013	DD	1		1	1		0		0
D	Nerping 15	NER15	SK2346	F	12.2139	49.2444	2013	DD	1		1	1		0		0
D	Nerping 15	NER15	SK2360	F	12.2139	49.2444	2013	DD	1		1	1		0		0
D	Nerping 15	NER15	SK2363	F	12.2139	49.2444	2013	DD	1		1	1		0		0
D	Nerping 15	NER15	SK2364	M	12.2139	49.2444	2013	DD	1		1	1		0		0
D	Neuenreuth	NEUE	SU4146	F	12.1286	50.0881	2008	DD	1		0					1	0	1
D	Neuenreuth 15	NEU15	SK1097	F	12.1344	50.0881	2009	DD	1		1	1		0		1	0	1
D	Neuenreuth 15	NEU15	SK1105	F	12.1344	50.0881	2009	DD	1		1	1		0		0
D	Neuenreuth 15	NEU15	SK1251	F	12.1344	50.0881	2010	DD	1		1	1		0		1	0	1
D	Neuenreuth 15	NEU15	SK1261	F	12.1344	50.0881	2010	DD	1		1	1		0		1	0	1
D	Neuenreuth 15	NEU15	SK1278	M	12.1344	50.0881	2010	DD	1		0					1	0	1
D	Neuenreuth 8	NEU8	SK1096	M	12.1344	50.0878	2009	DD	1		1	1		0		1	0	1
D	Neuköslarn	NEUKO	SK1918	F	11.9961	49.8978	2011	DD	1		0					1	0	1
D	Neuköslarn	NEUKO	SK1921	F	11.9961	49.8978	2011	DD	1		0					1	0	1
CZ	Nová Ves 1 (CH)	NVCH1	SK4476	F	12.4206	50.1775	2019	DD	1		1	1		0		0
CZ	Nová Ves 1 (CH)	NVCH1	SK4477	F	12.4206	50.1775	2019	DD	1		1	1		0		0
CZ	Nová Ves 1 (CH)	NVCH1	SK1099	F	12.4206	50.1775	2009	DD	1		1	1		0		1	0	1
CZ	Nová Ves 1 (CH)	NVCH1	SK1142	M	12.4206	50.1775	2009	DD	1		1	1		0		0
CZ	Nová Ves 1 (CH)	NVCH1	SK1143	F	12.4206	50.1775	2009	DD	1		1	1		0		1	0	1
CZ	Nová Ves 1 (CH)	NVCH1	SK1151	F	12.4206	50.1775	2009	DD	1		1	1		0		1	0	1
CZ	Novosedly 177	NOSED	SK1902	F	12.1631	50.2786	2011	DD	1		1	1		0		0
CZ	Novosedly 177	NOSED	SK1926	M	12.1631	50.2786	2011	DD	1		1	1		0		1	0	1
CZ	Novosedly 177	NOSED	SK1900	F	12.1631	50.2786	2011	DD	1		0					1	0	1
CZ	Novosedly 177	NOSED	SK1925	F	12.1631	50.2786	2011	DD	1		0					1	0	1
CZ	Nový Drahov 13	NODR13	SK4416	M	12.39	50.1378	2019	DD	1		1	1		0		0
CZ	Nový Drahov 14	NODR14	SK1010	M	12.39	50.1378	2009	DD	1		1	1		0		1	0	1
CZ	Nový Drahov 14	NODR14	SK1013	F	12.39	50.1378	2009	DD	1		1	1		0		1	0	1
CZ	Nový Drahov 14	NODR14	SK1014	F	12.39	50.1378	2009	DD	1		1	1		0		1	0	1
CZ	Nový Drahov 14	NODR14	SK1015	F	12.39	50.1378	2009	DD	1		1	1		0		0
CZ	Nový Drahov 14	NODR14	SK1016	F	12.39	50.1378	2009	DD	1		1	1		0		0
CZ	Nový Drahov 14	NODR14	SK1203	F	12.39	50.1378	2010	DD	1		1	1		0		1	0	1
CZ	Nový Drahov 14	NODR14	SK1204	M	12.39	50.1378	2010	DD	1		1	1		0		0
CZ	Nový Drahov 14	NODR14	SK1221	M	12.39	50.1378	2010	DD	1		1	1		0		1	0	1
CZ	Nový Kostel 33/133	NKOS3	SK1149	F	12.4436	50.22	2009	DD	1		1	1		0		0
CZ	Nový Kostel 33/133	NKOS3	SK1176	M	12.4436	50.22	2009	DD	1		1	1		0		1	0	1
CZ	Obilná 2 koně	OBIL2	SK1049	F	12.4714	50.0964	2009	MM		1	0					1	0		1
CZ	Obilná2	OBIL2	SK1008	M	12.4714	50.0964	2008	MM		1	1		1	0		1	0		1
CZ	Obilná2	OBIL2	SK1011	M	12.4714	50.0964	2008	MM		1	1		1	0		0
CZ	Obilná2	OBIL2	SK1022	M	12.4714	50.0964	2008	MM		1	1		1	0		1	0		1
CZ	Obilná2	OBIL2	SK1023	F	12.4714	50.0964	2009	MM		1	1		1	0		1	0		1
CZ	Obilná2	OBIL2	SK1030	M	12.4714	50.0964	2008	MM		1	1		1	0		1	0		1
CZ	Obilná2	OBIL2	SK1228	F	12.4714	50.0964	2010	MM		1	1		1	0		1	0		1
CZ	Obilná2	OBIL2	SK1230	F	12.4714	50.0964	2010	MM		1	1		1	0		1	0		1
CZ	Obilná2	OBIL2	SK1249	F	12.4714	50.0964	2010	MM		1	1		1	0		1	0		1
CZ	Obilná2	OBIL2	SK1254	M	12.4714	50.0964	2010	MM		1	1		1	0		0
CZ	Obilná2	OBIL2	SK1257	M	12.4714	50.0964	2010	MM		1	1		1	0		0
D	Ödmeiersrieth 4	ODM4	SK2290	M	12.5175	49.5636	2012	DD	1		1	1		0		0
D	Ödmeiersrieth 4	ODM4	SK2291	F	12.5175	49.5636	2012	DD	1		1	1		0		0
D	Ödmeiersrieth 4	ODM4	SK2292	M	12.5175	49.5636	2012	DD	1		1	1		0		0
D	Ödmeiersrieth 4	ODM4	SK2294	M	12.5175	49.5636	2012	DD	1		1	1		0		0
D	Ödmeiersrieth 4	ODM4	SK2296	M	12.5175	49.5636	2012	DD	1		1	1		0		0
CZ	Odrava 26	ODR26	SK1029	F	12.4842	50.1044	2009	MM		1	1		1	0		0
CZ	Odrava 26	ODR26	SK1033	F	12.4842	50.1044	2009	MM		1	1		1	0		0
CZ	Odrava 26	ODR26	SK1056	M	12.4842	50.1044	2009	MM		1	1		1	0		0
CZ	Odrava 26	ODR26	SK1825	M	12.4842	50.1044	2011	MM		1	1		1	0		0
CZ	Odrava 26	ODR26	SK1843	M	12.4842	50.1044	2011	MM		1	1		1	0		0
CZ	Odrava 26	ODR26	SK1025	F	12.4842	50.1044	2009	MM		1	0					1	0		1
CZ	Oldřichov	OLDRI	SK2226	F	12.6761	49.7944	2012	MM		1	1		1	0		0
CZ	Oldřichov	OLDRI	SK2227	M	12.6761	49.7944	2012	MM		1	1		1	0		0
CZ	Oldřichov	OLDRI	SK2228	F	12.6761	49.7944	2012	MM		1	1		1	0		0
CZ	Oldřichov	OLDRI	SK2229	M	12.6761	49.7944	2012	MM		1	1		1	0		0
D	Ottmannsreuth	OTTM	SK1078	F	11.6178	49.8908	2009	DD	1		1	1		0		0
D	Ottmannsreuth	OTTM	SK1079	F	11.6178	49.8908	2009	DD	1		1	1		0		1	0	1
D	Ottmannsreuth	OTTM	SK1110	M	11.6178	49.8908	2009	DD	1		1	1		0		0
D	Ottmannsreuth	OTTM	SK1120	M	11.6178	49.8908	2009	DD	1		1	1		0		1	0	1
D	Ottmannsreuth	OTTM	SK1153	M	11.6178	49.8908	2009	DD	1		1	1		0		0
D	Ottmannsreuth	OTTM	SK1170	F	11.6178	49.8908	2009	DD	1		1	1		0		1	0	1
D	Ottmannsreuth	OTTM	SK1277	M	11.6178	49.8908	2010	DD	1		1	1		0		0
D	Ottmannsreuth	OTTM	SK1300	M	11.6178	49.8908	2010	DD	1		1	1		0		0
D	Ottmannsreuth	OTTM	SK1315	M	11.6178	49.8908	2010	DD	1		1	1		0		1	0	1
D	Ottmannsreuth	OTTM	SK1317	M	11.6178	49.8908	2010	DD	1		1	1		0		1	0	1
D	Ottmannsreuth	OTTM	SK1318	F	11.6178	49.8908	2010	DD	1		1	1		0		1	0	1
D	Ottmannsreuth	OTTM	SK1168	F	11.6178	49.8908	2009	DD	1		0					1	0	1
D	Ottmannsreuth	OTTM	SK1270	F	11.6178	49.8908	2010	DD	1		0					1	0	1
CZ	Pasečnice	PASE	SK2315	F	12.8928	49.3928	2013	MM		1	1		1	0		0
CZ	Pastuchovice	PAST	SK1133	F	13.3842	50.0692	2009	MM		1	1		1	0		1	0		1
CZ	Pastuchovice	PAST	SK1185	F	13.3842	50.0692	2009	MM		1	1		1	0		1	0		1
CZ	Pastuchovice	PAST	SK1205	F	13.3842	50.0692	2010	MM		1	1		1	0		0
CZ	Pastuchovice	PAST	SK1206	M	13.3842	50.0692	2010	MM		1	1		1	0		1	0		1
CZ	Pastuchovice	PAST	SK1208	M	13.3842	50.0692	2010	MM		1	1		1	0		1	0		1
CZ	Pastuchovice	PAST	SU4080	F	13.3842	50.0692	2008	MM		1	0					1	0		1
CZ	Pastuchovice	PAST	SK4365	M	13.3842	50.0692	2019	MM		1	1		1	0		0
CZ	Pastuchovice	PAST	SK4366	F	13.3842	50.0692	2019	MM		1	1		1	0		0
CZ	Pastuchovice koně	PAST	SK4547	M	13.3842	50.0692	2019	MM		1	1		1	0		0
CZ	Pernárec	PERNA	SK1298	M	13.1089	49.8389	2010	MM		1	1		1	0		1	0		1
CZ	Pernárec	PERNA	SK1299	F	13.1089	49.8389	2010	MM		1	1		1	0		0
CZ	Pernolec	PERNO	SK2223	M	12.6797	49.7733	2012	MM		1	1		1	0		0
D	Pilgramsreuth	PILG	SK1864	M	12.0297	50.2206	2011	DD	1		1	1		0		1	0	1
D	Pilgramsreuth	PILG	SK1865	F	12.0297	50.2206	2011	DD	1		1	1		0		0
D	Pilgramsreuth	PILG	SK1866	M	12.0297	50.2206	2011	DD	1		1	1		0		0
D	Pilgramsreuth	PILG	SK1871	F	12.0297	50.2206	2011	DD	1		1	1		0		0
D	Pilgramsreuth	PILG	SK1872	M	12.0297	50.2206	2011	DD	1		1	1		0		0
D	Pilgramsreuth	PILG	SK1861	F	12.0297	50.2206	2011	DD	1		0					1	0	1
D	Pilgramsreuth	PILG	SK1863	F	12.0297	50.2206	2011	DD	1		0					1	0	1
D	Pilmersreuth	PILW	SK1186	M	12.425	49.9067	2009	DD	1		0					1	0	1
D	Pilmersreuth am Wald	PILW	SK1146	M	12.425	49.9067	2009	DD	1		1	1		0		0
D	Pilmersreuth am Wald	PILW	SK1178	M	12.425	49.9067	2009	DD	1		1	1		0		0
D	Pilmersreuth am Wald	PILW	SK1183	M	12.425	49.9067	2009	DD	1		1	1		0		0
D	Pilmersreuth am Wald	PILW	SK1188	M	12.425	49.9067	2009	DD	1		1	1		0		1	0	1
D	Plössberg 25	PLOSB2	SK1813	M	12.1253	50.1983	2011	DD	1		1	1		0		0
D	Plössberg 25	PLOSB2	SK1814	F	12.1253	50.1983	2011	DD	1		1	1		0		0
D	Plössberg 42	PLOSB4	SK1812	M	12.1283	50.1953	2011	DD	1		1	1		0		0
D	Plössberg 42	PLOSB4	SK1840	F	12.1283	50.1953	2011	DD	1		1	1		0		0
D	Plössberg 42	PLOSB4	SK1842	F	12.1283	50.1953	2011	DD	1		1	1		0		0
D	Plössen 18	PLOSE1	SK1064	M	11.7861	49.855	2009	DD	1		1	1		0		1	0	1
D	Plössen 18	PLOSE1	SK1065	F	11.7861	49.855	2009	DD	1		1	1		0		0
D	Plössen 18	PLOSE1	SK1116	M	11.7861	49.855	2009	DD	1		1	1		0		0
D	Plössen 18	PLOSE1	SK1895	F	11.7861	49.855	2011	DD	1		0					1	0	1
D	Pösing	POSI	SK2374	M	12.5628	49.2317	2013	MM		1	1		1	0		0
CZ	Poustka 15	POU15	SK1087	F	12.2969	50.1397	2009	DD	1		1	1		0		1	0	1
CZ	Poustka 15	POU15	SK1119	F	12.2969	50.1397	2009	DD	1		1	1		0		0
CZ	Poustka 15	POU15	SK1164	F	12.2969	50.1397	2009	DD	1		1	1		0		0
CZ	Poustka 15	POU15	SK1169	M	12.2969	50.1397	2009	DD	1		1	1		0		0
CZ	Poustka 15	POU15	SK1172	M	12.2969	50.1397	2009	DD	1		1	1		0		0
CZ	Poustka 2	POU2	SU4205	F	12.2972	50.1394	2008	DD	1		0					1	0	1
CZ	Poustka 5	POU5	SK1050	M	12.2967	50.1403	2009	DD	1		1	1		0		1	0	1
CZ	Povodí - kone 7	POVO7	SK4369	M	12.43	50.1372	2019	MM		1	1		1	0		0
CZ	Povodí - kone 7	POVO7	SK4370	M	12.43	50.1372	2019	MM		1	1		1	0		0
CZ	Povodí - kone 7	POVO7	SK4371	F	12.43	50.1372	2019	MM		1	1		1	0		0
CZ	Povodí - kone 7	POVO7	SK4372	F	12.43	50.1372	2019	MM		1	1		1	0		0
CZ	Povodí - kone 7	POVO7	SK4373	M	12.43	50.1372	2019	MM		1	1		1	0		0
CZ	Povodí - kone 7	POVO7	SK4374	M	12.43	50.1372	2019	MM		1	1		1	0		0
CZ	Povodí - kone 7	POVO7	SK4375	F	12.43	50.1372	2019	MM		1	1		1	0		0
CZ	Povodí - kone 7	POVO7	SK4376	F	12.43	50.1372	2019	MM		1	1		1	0		0
CZ	Povodí - kone 7	POVO7	SK4377	F	12.43	50.1372	2019	MM		1	1		1	0		0
CZ	Povodí - kone 7	POVO7	SK4378	F	12.43	50.1372	2019	MM		1	1		1	0		0
CZ	Povodí - kone 7	POVO7	SK4379	F	12.43	50.1372	2019	MM		1	1		1	0		0
CZ	Povodí - kone 7	POVO7	SK4380	F	12.43	50.1372	2019	MM		1	1		1	0		0
CZ	Povodí - kone 7	POVO7	SK4381	F	12.43	50.1372	2019	MM		1	1		1	0		0
CZ	Povodí - kone 7	POVO7	SK4382	F	12.43	50.1372	2019	MM		1	1		1	0		0
CZ	Povodí - kone 7	POVO7	SK4387	F	12.43	50.1372	2019	MM		1	1		1	0		0
CZ	Povodí - kone 7	POVO7	SK4388	F	12.43	50.1372	2019	MM		1	1		1	0		0
CZ	Povodí - kone 7	POVO7	SK4389	M	12.43	50.1372	2019	MM		1	1		1	0		0
CZ	Povodí - kone 7	POVO7	SK4390	F	12.43	50.1372	2019	MM		1	1		1	0		0
CZ	Povodí - kone 7	POVO7	SK4391	F	12.43	50.1372	2019	MM		1	1		1	0		0
CZ	Povodí - kone 7	POVO7	SK4394	M	12.43	50.1372	2019	MM		1	1		1	0		0
CZ	Povodí - kone 7	POVO7	SK4419	M	12.43	50.1372	2019	MM		1	1		1	0		0
CZ	Povodí - kone 7	POVO7	SK4420	M	12.43	50.1372	2019	MM		1	1		1	0		0
CZ	Povodí - kone 7	POVO7	SK4421	M	12.43	50.1372	2019	MM		1	1		1	0		0
CZ	Povodí - kone 7	POVO7	SK4422	M	12.43	50.1372	2019	MM		1	1		1	0		0
CZ	Přehořov 11	PRE11	SK1213	M	13.3781	50.0281	2010	MM		1	0					1	0		1
CZ	Přehořov 11	PRE11	SK1210	F	13.3781	50.0281	2010	MM		1	1		1	0		1	0		1
CZ	Přehořov 11	PRE11	SK1211	M	13.3781	50.0281	2010	MM		1	1		1	0		0
CZ	Přílezy	PRPR	SU4059	M	12.94	50.0911	2008	MM		1	0					1	0		1
CZ	Přílezy	PRGA	SU4045	M	12.9408	50.0914	2008	MM		1	0					1	0		1
CZ	Přílezy	PRGA	SU4075	M	12.9408	50.0914	2008	MM		1	0					1	0		1
CZ	Přílezy	PRGA	SU4079	M	12.9408	50.0914	2008	MM		1	0					1	0		1
CZ	Přílezy	PRGA	SU4043	F	12.9408	50.0914	2008	MM		1	0					1	0		1
CZ	Přílezy	PRGA	SU4076	F	12.9408	50.0914	2008	MM		1	0					1	0		1
CZ	Přílezy - Garage	PRGA	SK1214	M	12.9408	50.0914	2010	MM		1	1		1	0		0
CZ	Přílezy - Garage	PRGA	SK1215	F	12.9408	50.0914	2010	MM		1	1		1	0		0
CZ	Přílezy - Garage	PRGA	SK1241	F	12.9408	50.0914	2010	MM		1	1		1	0		1	0		1
D	Raggau	RAGG	SK2390	F	12.3397	49.4078	2013	DD	1		1	1		0		0
D	Ried	RIED	SK2370	M	12.5769	49.2394	2013	MM		1	1		1	0		0
D	Ried	RIED	SK2371	M	12.5769	49.2394	2013	MM		1	1		1	0		0
D	Rieglersreuth	RIEG	SK1806	F	11.7531	50.1353	2011	DD	1		1	1		0		0
D	Rieglersreuth	RIEG	SK4565	F	11.7531	50.1353	2019	DD	1		1	1		0		0
D	Roslas 7	ROSL	SK1931	F	11.8153	49.8619	2011	DD	1		0					1	0	1
D	Röthelbach	ROTH	SK1301	F	11.5897	49.9894	2010	DD	1		1	1		0		1	0	1
D	Röthelbach	ROTH	SK1303	F	11.5897	49.9894	2010	DD	1		1	1		0		0
D	Röthelbach	ROTH	SK1304	M	11.5897	49.9894	2010	DD	1		1	1		0		1	0	1
D	Röthelbach	ROTH	SK1302	M	11.5897	49.9894	2010	DD	1		0					1	0	1
D	Rückhof	RUCK	SK2342	M	12.4558	49.3025	2013	DD	1		1	1		0		0
D	Rückhof	RUCK	SK2343	F	12.4558	49.3025	2013	DD	1		1	1		0		0
D	Rückhof	RUCK	SK2344	F	12.4558	49.3025	2013	DD	1		1	1		0		0
D	Rückhof	RUCK	SK2365	M	12.4558	49.3025	2013	DD	1		1	1		0		0
D	Rückhof	RUCK	SK2366	F	12.4558	49.3025	2013	DD	1		1	1		0		0
D	Rückhof	RUCK	SK2372	F	12.4558	49.3025	2013	DD	1		1	1		0		0
CZ	Rudolec4	RUDO4	SK1156	F	12.6186	50.13	2009	MM		1	1		1	0		0
CZ	Rudolec4	RUDO4	SK1157	M	12.6186	50.13	2009	MM		1	1		1	0		1	0		1
CZ	Rudolec4	RUDO4	SK1173	M	12.6186	50.13	2009	MM		1	1		1	0		1	0		1
CZ	Rudolec4	RUDO4	SK1174	F	12.6186	50.13	2009	MM		1	1		1	0		1	0		1
D	Rupertbühl 2	RUPE2	SK2284	F	12.4036	49.0464	2012	MM		1	1		1	0		0
CZ	Rybník 8	RYB8	SK2207	M	12.6753	49.5114	2012	MM		1	1		1	0		0
D	Sandreuth 10	SAND	SK1062	M	11.5769	50.0156	2009	DD	1		1	1		0		1	0	1
D	Seybothenreuth	SEYB	SK1876	M	11.72	49.8825	2011	DD	1		0					1	0	1
D	Seybothenreuth	SEYB	SK1877	M	11.72	49.8825	2011	DD	1		0					1	0	1
D	Schatzbach 4	SCHAT	SK1841	M	12.16	50.1889	2011	DD	1		1	1		0		0
D	Schlömen 10	SCHLO	SK1034	M	11.5747	50.0756	2009	DD	1		1	1		0		0
D	Schrotzhofen	SCHR	SK2332	M	11.8278	49.1522	2013	DD	1		1	1		0		0
D	Schrotzhofen	SCHR	SK2333	F	11.8278	49.1522	2013	DD	1		1	1		0		0
D	Schwaighof	SCHWH	SK2225	M	12.6089	49.1711	2012	DD	1		1	1		0		0
D	Schwaighof	SCHWH	SK2313	M	12.6089	49.1711	2013	DD	1		1	1		0		0
CZ	Stará Voda	STVO	SK1154	F	12.5906	49.995	2009	MM		1	1		1	0		0
CZ	Starý Hrozňatov 7	STHR7	SK1297	M	12.3914	50.0222	2010	DD	1		0					1	0	1
CZ	Starý Rybník Vepřín	SRYV	SK1051	F	12.3575	50.1617	2009	DD	1		1	1		0		1	1	1
CZ	Starý Rybník Vepřín	SRYV	SK1052	M	12.3575	50.1617	2009	DD	1		1	1		0		0
CZ	Starý Rybník Vepřín	SRYV	SK1053	F	12.3575	50.1617	2009	DD	1		1	1		0		0
CZ	Starý Rybník Vepřín	SRYV	SK1054	M	12.3575	50.1617	2009	DD	1		1	1		0		1	0	1
CZ	Starý Spálenec	STSPA	SK2232	M	12.895	49.3564	2012	MM		1	1		1	0		0
CZ	Starý Spálenec	STSPA	SK2301	M	12.895	49.3564	2013	MM		1	1		1	0		0
D	Stetten	STETT	SK2377	M	12.4275	49.3228	2013	DD	1		1	1		0		0
D	Stetten	STETT	SK2378	M	12.4275	49.3228	2013	DD	1		1	1		0		0
D	Stetten	STETT	SK2387	M	12.4275	49.3228	2013	DD	1		1	1		0		0
D	Stetten	STETT	SK2389	M	12.4275	49.3228	2013	DD	1		1	1		0		0
D	Straas 2	STR2	SK4554	M	11.7625	50.1814	2019	DD	1		1	1		0		0
D	Straas 2	STR2	SK4555	F	11.7625	50.1814	2019	DD	1		1	1		0		0
D	Straas 2	STR2	SK4556	F	11.7625	50.1814	2019	DD	1		1	1		0		0
D	Straas 2	STR2	SK4557	F	11.7625	50.1814	2019	DD	1		1	1		0		0
D	Straas 2	STR2	SK4566	M	11.7625	50.1814	2019	DD	1		1	1		0		0
D	Straas 2	STR2	SK4567	M	11.7625	50.1814	2019	DD	1		1	1		0		0
D	Straas 2	STR2	SK4568	F	11.7625	50.1814	2019	DD	1		1	1		0		0
D	Straas 2	STR2	SK4569	F	11.7625	50.1814	2019	DD	1		1	1		0		0
D	Straas 2	STR2	SK4570	F	11.7625	50.1814	2019	DD	1		1	1		0		0
D	Straas 2	STR2	SK4571	F	11.7625	50.1814	2019	DD	1		1	1		0		0
D	Straas 2	STR2	SK4572	F	11.7625	50.1814	2019	DD	1		1	1		0		0
D	Straas 2	STR2	SK4585	M	11.7625	50.1814	2019	DD	1		1	1		0		0
D	Straas 2	STR2	SK4586	M	11.7625	50.1814	2019	DD	1		1	1		0		0
D	Straas 2	STR2	SK4587	M	11.7625	50.1814	2019	DD	1		1	1		0		0
D	Straas 2	STR2	SK4588	F	11.7625	50.1814	2019	DD	1		1	1		0		0
D	Straas 2	STR2	SK4589	F	11.7625	50.1814	2019	DD	1		1	1		0		0
D	Straas 2	STR2	SK4590	F	11.7625	50.1814	2019	DD	1		1	1		0		0
D	Straas 2	STR2	SU4089	M	11.7625	50.1814	2008	DD	1		0					1	0	1
D	Straas 2	STR2	SU4135	M	11.7625	50.1814	2008	DD	1		0					1	0	1
D	Straas 2	STR2	SU4151	M	11.7625	50.1814	2008	DD	1		0					1	0	1
D	Straas 2	STR2	SU4153	M	11.7625	50.1814	2008	DD	1		0					1	0	1
D	Straas 2	STR2	SU4061	F	11.7625	50.1814	2008	DD	1		0					1	0	1
D	Straas 2	STR2	SU4062	F	11.7625	50.1814	2008	DD	1		0					1	0	1
D	Straas 2	STR2	SU4063	F	11.7625	50.1814	2008	DD	1		0					1	0	1
D	Straas 2	STR2	SU4088	F	11.7625	50.1814	2008	DD	1		0					1	0	1
D	Straas 2	STR2	SU4119	F	11.7625	50.1814	2008	DD	1		0					1	0	1
D	Straas 2	STR2	SU4134	F	11.7625	50.1814	2008	DD	1		0					1	0	1
D	Straas 2	STR2	SU4152	F	11.7625	50.1814	2008	DD	1		0					1	0	1
D	Straas 2	STR2	SK4409	M	11.7625	50.1814	2019	DD	1		1	1		0		0
D	Straas 2	STR2	SK4410	M	11.7625	50.1814	2019	DD	1		1	1		0		0
D	Straas 2	STR2	SK4411	F	11.7625	50.1814	2019	DD	1		1	1		0		0
D	Straas 2	STR2	SK4412	F	11.7625	50.1814	2019	DD	1		1	1		0		0
D	Straas 2	STR2	SK4438	M	11.7625	50.1814	2019	DD	1		1	1		0		0
D	Straas 2	STR2	SK4437	M	11.7625	50.1814	2019	DD	1		1	1		0		0
D	Straas 2	STR2	SK4456	M	11.7625	50.1814	2019	DD	1		1	1		0		0
D	Straas 2	STR2	SK4457	F	11.7625	50.1814	2019	DD	1		1	1		0		0
D	Straas 2	STR2	SK4478	M	11.7625	50.1814	2019	DD	1		1	1		0		0
D	Straas2	STR2	SK1081	F	11.7625	50.1814	2009	DD	1		1	1		0		0
D	Straas2	STR2	SK1100	M	11.7625	50.1814	2009	DD	1		1	1		0		1	0	1
D	Straas2	STR2	SK1104	M	11.7625	50.1814	2009	DD	1		1	1		0		1	0	1
D	Straas2	STR2	SK1129	F	11.7625	50.1814	2009	DD	1		1	1		0		0
D	Straas2	STR2	SK1293	F	11.7625	50.1814	2010	DD	1		1	1		0		0
D	Straas2	STR2	SK1295	M	11.7625	50.1814	2010	DD	1		1	1		0		0
D	Straas2	STR2	SK1308	M	11.7625	50.1814	2010	DD	1		1	1		0		0
D	Straas2	STR2	SK1311	M	11.7625	50.1814	2010	DD	1		1	1		0		1	0	1
D	Straas2	STR2	SK1312	F	11.7625	50.1814	2010	DD	1		1	1		0		1	0	1
D	Straas2	STR2	SK1314	F	11.7625	50.1814	2010	DD	1		1	1		0		1	0	1
CZ	Střížov 36	STRI36	SK1109	M	12.3614	50.1061	2009	DD	1		1	1		0		0
CZ	Střížov 36	STRI36	SK1115	F	12.3614	50.1061	2009	DD	1		1	1		0		0
CZ	Střížov 36	STRI36	SK1117	F	12.3614	50.1061	2009	DD	1		1	1		0		0
CZ	Střížov 36	STRI36	SK1128	M	12.3614	50.1061	2009	DD	1		1	1		0		1	0	1
CZ	Střížov 36	STRI36	SK1138	M	12.3614	50.1061	2009	DD	1		1	1		0		0
CZ	Šabina horses	SABIH	SK1216	F	12.5828	50.135	2010	MM		1	1		1	0		0
CZ	Šabina horses	SABIH	SK1226	F	12.5828	50.135	2010	MM		1	1		1	0		1	0		1
CZ	Šabina koně	SABIH	SK1229	M	12.5828	50.135	2010	MM		1	0					1	0		1
CZ	Teleč	TELE	SK1068	M	13.0497	50.1211	2009	MM		1	1		1	0		0
CZ	Teleč	TELE	SK1069	F	13.0497	50.1211	2009	MM		1	1		1	0		1	0		1
D	Trischlberg 6	TRIS6	SK2362	M	12.0242	49.1369	2013	DD	1		1	1		0		0
D	Trischlberg 6	TRIS6	SK2382	F	12.0242	49.1369	2013	DD	1		1	1		0		0
CZ	Tyniste2	TYN2	SU4084	M	13.1731	50.1478	2008	MM		1	0					1	0		1
CZ	Tyniste2	TYN2	SK1244	M	13.1731	50.1478	2010	MM		1	0					1	0		1
CZ	Týniště2	TYN2	SK1070	M	13.1731	50.1478	2009	MM		1	1		1	0		0
CZ	Týniště2	TYN2	SK1071	F	13.1731	50.1478	2009	MM		1	1		1	0		1	0		1
CZ	Týniště2	TYN2	SK1245	F	13.1731	50.1478	2010	MM		1	1		1	0		1	0		1
CZ	Úbočí koně	UBOK	SK1037	F	12.5592	50.0247	2009	MM		1	1		1	0		0
D	Unterweissenbach	UNWE	SK1219	M	12.1033	50.1569	2010	DD	1		1	1		0		0
D	Unterweissenbach	UNWE	SK1220	F	12.1033	50.1569	2010	DD	1		1	1		0		1	0	1
D	Unterweissenbach	UNWE	SK1238	F	12.1033	50.1569	2010	DD	1		1	1		0		1	0	1
D	Unterweissenbach	UNWE	SK1248	M	12.1033	50.1569	2010	DD	1		1	1		0		1	0	1
D	Unterweissenbach	UNWE	SK1239	M	12.1033	50.1569	2010	DD	1		0					1	0	1
CZ	Verušičky 15	VER15	SK1240	M	13.1764	50.1419	2010	MM		1	0					1	0		1
CZ	Verušičky 15	VER15	SU4197	F	13.1764	50.1419	2008	MM		1	0					1	0		1
CZ	Verušičky 15	VER15	SU4199	F	13.1764	50.1419	2008	MM		1	0					1	0		1
CZ	Vlkanov	VLKA	SK2230	M	12.8069	49.4892	2012	MM		1	1		1	0		0
CZ	Vrbice 7	VRB7	SK1003	F	13.2308	50.1494	2009	MM		1	1		1	0		0
CZ	Vrbice 7	VRB7	SK1007	M	13.2308	50.1494	2009	MM		1	1		1	0		0
CZ	Vrbice 7	VRB7	SK1024	M	13.2308	50.1494	2009	MM		1	1		1	0		1	0		1
CZ	Vrbice 7	VRB7	SK1032	F	13.2308	50.1494	2009	MM		1	1		1	0		1	0		1
CZ	Vrbice 7	VRB7	SK1189	F	13.2308	50.1494	2010	MM		1	1		1	0		0
CZ	Vrbička 23	VRBI23	SK1190	F	13.2925	50.1772	2010	MM		1	1		1	0		1	0		1
CZ	Vrbička 23	VRBI23	SK1191	M	13.2925	50.1772	2010	MM		1	1		1	0		0
CZ	Vrbička 23	VRBI23	SK1192	F	13.2925	50.1772	2010	MM		1	1		1	0		0
CZ	Vrbička 23	VRBI23	SK1193	M	13.2925	50.1772	2010	MM		1	1		1	0		1	0		1
CZ	Všeruby	VSER	SK2233	M	12.985	49.3394	2012	MM		1	1		1	0		0
CZ	Všeruby	VSER	SK2237	M	12.985	49.3394	2012	MM		1	1		1	0		0
CZ	Všeruby	VSER	SK2257	F	12.985	49.3394	2012	MM		1	1		1	0		0
D	Weickenreuth 22	WEIC22	SK1035	F	11.6625	50.1669	2009	DD	1		1	1		0		0
D	Weickenreuth 22	WEIC22	SK1039	F	11.6625	50.1669	2009	DD	1		1	1		0		0
D	Wiedenhof 1	WHOF1	SK2324	M	11.8919	49.1456	2013	DD	1		1	1		0		0
D	Wiedenhof 1	WHOF1	SK2325	M	11.8919	49.1456	2013	DD	1		1	1		0		0
D	Wiedenhof 1	WHOF1	SK2326	F	11.8919	49.1456	2013	DD	1		1	1		0		0
D	Wiedenhof 1	WHOF1	SK2327	F	11.8919	49.1456	2013	DD	1		1	1		0		0
D	Wiedenhof 1	WHOF1	SK2334	M	11.8919	49.1456	2013	DD	1		1	1		0		0
D	Wolferszwing 1	WOZW1	SK2274	F	12.2781	49.1144	2012	DD	1		1	1		0		0
D	Wolferszwing 1	WOZW1	SK2276	F	12.2781	49.1144	2012	DD	1		1	1		0		0
D	Wolferszwing 1	WOZW1	SK2277	M	12.2781	49.1144	2012	DD	1		1	1		0		0
D	Wolferszwing 1	WOZW1	SK2280	F	12.2781	49.1144	2012	DD	1		1	1		0		0
D	Wolferszwing 1	WOZW1	SK2281	M	12.2781	49.1144	2012	DD	1		1	1		0		0
D	Wolferszwing 1	WOZW1	SK2282	F	12.2781	49.1144	2012	DD	1		1	1		0		0
D	Wolferszwing 1	WOZW1	SK2283	F	12.2781	49.1144	2012	DD	1		1	1		0		0
D	Wolfsbühl	WOHL	SK1258	M	12.2578	50.0133	2010	DD	1		0					1	0	1
D	Wolfsbühl	WOHL	SU4086	F	12.2578	50.0133	2008	DD	1		0					1	0	1
D	Wolfsbühl 4	WOHL	SK1094	M	12.2578	50.0133	2009	DD	1		1	1		0		1	0	1
D	Wolfsbühl 4	WOHL	SK1095	F	12.2578	50.0133	2009	DD	1		1	1		0		1	0	1
D	Wolfsbühl 4	WOHL	SK1253	F	12.2578	50.0133	2010	DD	1		1	1		0		1	0	1
D	Wolfsbühl 4	WOHL	SK1255	M	12.2578	50.0133	2010	DD	1		1	1		0		1	0	1
D	Wolfsbühl 4	WOHL	SK1272	M	12.2578	50.0133	2010	DD	1		1	1		0		1	0	1
D	Wolfsbühl 4	WOHL	SK1273	F	12.2578	50.0133	2010	DD	1		1	1		0		1	0	1
CZ	Ypsilonka	YPS	SK1884	M	12.4489	50.0844	2011	MM		1	0					1	0		1
D	Zum Stillen Tal 3	ZSTAL3	SK2272	F	12.2561	49.1114	2012	DD	1		1	1		0		0
CZ	Žebnice	ZEBNI	SK1323	M	13.3914	49.9553	2010	MM		1	1		1	0		0
CZ	Žebnice	ZEBNI	SK1324	F	13.3914	49.9553	2010	MM		1	1		1	0		1	0		1
CZ	Žebnice	ZEBNI	SK1327	F	13.3914	49.9553	2010	MM		1	1		1	0		0
CZ	Žihle	ZIHL	SK1175	M	13.3803	50.0428	2009	MM		1	1		1	0		0
CZ	Žihle	ZIHL	SK1177	F	13.3803	50.0428	2009	MM		1	1		1	0		1	0		1
CZ	Žihle	ZIHL	SK1242	F	13.3803	50.0428	2010	MM		1	1		1	0		1	1		1
CZ	Žihle	ZIHL	SK1243	F	13.3803	50.0428	2010	MM		1	1		1	0		1	0		1
CZ	Žihle 50	ZIH50	SU4093	M	13.3764	50.0444	2008	MM		1	0					1	0		1
CZ	Žihle 50	ZIH50	SU4106	M	13.3764	50.0444	2008	MM		1	0					1	0		1
CZ	Žihle 50	ZIH50	SU4107	M	13.3764	50.0444	2008	MM		1	0					1	0		1
CZ	Žihle 50	ZIH50	SU4092	F	13.3764	50.0444	2008	MM		1	0					1	0		1
CZ	Žihle 50	ZIH50	SU4094	F	13.3764	50.0444	2008	MM		1	0					1	0		1
CZ	Žihle 50	ZIH50	SK4363	F	13.3764	50.0444	2019	MM		1	1		1	0		0
CZ	Žihle 50	ZIH50	SK4364	F	13.3764	50.0444	2019	MM		1	1		1	0		0
CZ	Žihle 50	ZIH50	SK4548	F	13.3764	50.0444	2019	MM		1	1		1	0		0
CZ	Žihle 50	ZIH50	SK4552	M	13.3764	50.0444	2019	MM		1	1		1	0		0
CZ	Žihle 50	ZIH50	SK4553	F	13.3764	50.0444	2019	MM		1	1		1	0		0
CZ	Žihle Statek	ZIST	SU4105	F	13.3864	50.0422	2008	MM		1	0					1	0		1
CZ	Žihle statek	ZIST	SK4562	M	13.3864	50.0422	2019	MM		1	1		1	0		0
CZ	Žihle statek	ZIST	SK4563	F	13.3864	50.0422	2019	MM		1	1		1	0		0
CZ	Žihle statek	ZIST	SK4564	F	13.3864	50.0422	2019	MM		1	1		1	0		0
CZ	Žihle statek	ZIST	SK4574	M	13.3864	50.0422	2019	MM		1	1		1	0		0
CZ	Žihle statek	ZIST	SK4575	M	13.3864	50.0422	2019	MM		1	1		1	0		0
CZ	Žihle statek	ZIST	SK4576	M	13.3864	50.0422	2019	MM		1	1		1	0		0
CZ	Žihle statek	ZIST	SK4603	M	13.3864	50.0422	2019	MM		1	1		1	0		0
CZ	Žihle statek	ZIST	SK4604	F	13.3864	50.0422	2019	MM		1	1		1	0		0
Total									410	338	616	335	281	5	3	291	7	160	131
Legend: D - Germany, CZ - Czech Republic, Code - abreviation of the locality, PIN - unique code of sampled mice, Xmap, Y map - coordinates, region - host region based on hybrid index, DOM - Mus musculus domesticus, MUS - Mus musculus musculus, PCR test 0/1 - indicates if mouse was tested (1) or not (0) by PCR, ELISA test 0/1 - indicates if mouse was tested (1) or not (0) by LCMV ELISA
Elisa:	tested291/positive7
MD:	tested160/positive1
MM:	tested131/positive6
PCR:	tested 616/positive5
MD:	tested 335/positive 0
MM	tested 281/ positive 5
Genomic	3 positive
Number of localities:
MD:	100
MM:	79

## Sheet: Appendix 1 Table 2
Appendix 1 Table 2. Primers used in study of geographic distribution and evolution of lymphocytic choriomeningitis virus, central Europe
Collection date	GenBank S seg	Length/bp	Code phylogeny S seg (NP and GPC)	GenBank L seg	Lenght/bp	Code phylogeny L seg	Strain	Host/ tissue	Locality	Country of origin	Publication	Title	DOI/PMCID/PMID
2004	FJ895882	3366	FJ895882_CABN_Apodemus_sylvaticus_Cabra_ES	n			CABN	Apodemus sylvaticus	Cabra	ES	Ledesma et al. 2009	Independent Lineage of Lymphocytic Choriomeningitis Virus in Wood Mice (Apodemus sylvaticus), Spain	10.3201/eid1510.090563
2004	FJ895884	3364	FJ895884_SN05_Apodemus_sylvaticus_Sierra_Nevada_ES	n			SN05	Apodemus sylvaticus	Sierra Nevada	ES	Ledesma et al. 2009
2004	FJ895883	3361	FJ895883_GR01_Apodemus_sylvaticus_Grazalema_ES	n			GR01	Apodemus sylvaticus	Grazalema, Cadiz	ES	Ledesma et al. 2009
2010	NC018710	3419	NC018710_Lunk_Mus_minutoides_Lusaka_ZM	AB693151	7195	AB693151_Lunk_Mus_minutoides_Lusaka_ZM	Lunk-NKS-1	Mus minutoides	Lusaka	ZM	Ishii et al. 2012	Molecular surveillance and phylogenetic analysis of Old World arenaviruses in Zambia	doi: 10.1099/vir.0.044099-0
1984	FJ607029	3380	FJ607029_810935_Lyles_Homo_sapiens_Georgia_US	FJ60720	7251	FJ60720_810935_Lyles_Homo_sapiens_Georgia_US	810935_Lyles	Homo sapiens/CSF	Georgia	US	Albarino et al. 2010	High Diversity and Ancient Common Ancestry of Lymphocytic Choriomeningitis Virus	doi: 10.3201/eid1607.091902
1977	DQ118959	3048	DQ118959_Mm_sp_Yale_Connecticut_US	n			Y	Mus musculus sp.	Yale_Connecticut	US	Compton,S.R. 2005	Unpublished
2015	MG554175	3375	MG554175_JX14_Dermacentor_silvarum_Jinxin_CN	MG554171	7241	MG554171_JX14_Dermacentor_silvarum_Jinxin_CN	JX14	Dermacentor silvarum	Jinxin	CN	Zhang et al. 2018	Isolation and genomic characterization of lymphocytic choriomeningitis virus in ticks from northeastern China	https://doi.org/10.1111/tbed.12946
2015	MG554174	3375	MG554174_JX4_Dermacentor_nuttalli_Jinxin_CN	MG554170	7238	MG554170_JX4_Dermacentor_nuttalli_Jinxin_CN	JX4	Dermacentor nuttalli	Jinxin	CN	Zhang et al. 2018
2015	MG554176	3375	MG554176_JX31_Haemaphysalis_longicornis_Jinxin_CN	MG554172	7253	MG554172_JX31_Haemaphysalis_longicornis_Jinxin_CN	JX31	Haemaphysalis longicornis	Jinxin	CN	Zhang et al. 2018
2012	KM523323	3374	KM523323_Mmd_Makokou_GA	KM882857	6599	KM882857_Mmd_Makokou_GA	Makokou	Mus musculus domesticus	Makokou	GA	N′Dilimabaka et al. 2015	Evidence of lymphocytic choriomeningitis virus in domestic mice in Gabon; risk of emergence of LCMV encephalitis in Central Africa	doi: 10.1128/JVI.01009-14
1956	GQ862982	3394	GQ862982_Homo_sapiens_BG	GQ862981	7124	GQ862981_Homo_sapiens_BG	Bulgaria	Homo sapiens	??? close to Sophia	BG	Albarino et al. 2010	High Diversity and Ancient Common Ancestry of Lymphocytic Choriomeningitis Virus	doi: 10.3201/eid1607.091902
2009	HQ601956	3308	HQ601956_HP65_Mmd_Pyrenees_Orientales_FR	JF912084	7228	JF912084_HP65_Mmd_Pyrenees_Orientales_FR	HP65	Mus musculus domesticus	Pyrenees_Orientales	FR	Yama et al. 2012	Isolation and characterization of a new strain of lymphocytic choriomeningitis virus from rodents in southwestern France	doi: 10.1089/vbz.2011.0892
1999	AF325214	3337	AF325214_CH5692_Cebuella_pygmaea_Dortmund_DE	DQ868484	7219	DQ868484_CH5692_Cebuella_pygmaea_Dortmund_DE	CH_5692	Cebuella pygmaea	Dortmund	DE	Asper et al. 2001	First outbreak of callitrichid hepatitis in Germany: genetic characterization of the causative lymphocytic choriomeningitis virus strains	doi: 10.1006/viro.2001.0909
2000	AF325215	3337	AF325215_CH5871_Callimico_goeldii_Dortmund_DE	n			CH_5871	Callimico goeldii	Dortmund	DE	Asper et al. 2001	First outbreak of callitrichid hepatitis in Germany: genetic characterization of the causative lymphocytic choriomeningitis virus strains	doi: 10.1006/viro.2001.0909
2005	FJ607030	3378	FJ607030_200501927_hamster_Rhode_Island_US	FJ607021	7238	FJ607021_200501927_hamster_Rhode_Island_US	200501927	hamster, transplant case	Rhode_Island	US	Albarino et al. 2010	High Diversity and Ancient Common Ancestry of Lymphocytic Choriomeningitis Virus	doi: 10.3201/eid1607.091902
2005	FJ607037	3378	FJ607037_200504261_hamster_Ohio_US	FJ607026	7238	FJ607026_200504261_hamster_Ohio_US	200504261	hamster, transplant case	Ohio	US	Albarino et al. 2010	High Diversity and Ancient Common Ancestry of Lymphocytic Choriomeningitis Virus	doi: 10.3201/eid1607.091902
2004	AB261991	3381	AB261991_M1_Mmm_lab_Illmitz_AU	AB477530	7203	AB477530_M1_Mmm_lab_Illmitz_AU	M1	Mus musculus musculus_lab_strain_MAI_PAS	Illmitz	AU, isolated in Nagsaki, JP	Ike et al. 2007	Lymphocytic choriomeningitis infection undetected by dirty-bedding sentinel monitoring and revealed after embryo transfer of an inbred strain derived from wild mice	PMID: 17605342
2005	AB627953	3380	AB627953_BRC_Mmm_lab_Illmitz_AU	AB627956		AB627956_BRC_Mmm_lab_Illmitz_AU	BRC	Mus musculus musculus_lab_strain_MAI_PAS	Illmitz	AU, isolated in Ngasaki, JP	Ike et al. 2007	Lymphocytic choriomeningitis infection undetected by dirty-bedding sentinel monitoring and revealed after embryo transfer of an inbred strain derived from wild mice	PMID: 17605343
2006	EU136038	3301	EU136038_Dandenong_Homo_sapiens_YU	EU136039	7215	EU136039_Dandenong_Homo_sapiens_YU	Dandenong	Homo sapiens	transplant	YU	Palacios et al. 2008	A new arenavirus in a cluster of fatal transplant-associated diseases	doi: 10.1056/NEJMoa073785
2003	FJ607038	3376	FJ607038_810362_Homo_sapiens_Wisconsin_US	FJ607027	7184	FJ607027_810362_Homo_sapiens_Wisconsin_US	810362	Homo sapiens/CSF	Wisconsin	US	Albarino et al. 2010	High Diversity and Ancient Common Ancestry of Lymphocytic Choriomeningitis Virus	doi: 10.3201/eid1607.091902
1936	FJ607034	3376	FJ607034_WE_Homo_sapiens_New_York_US	FJ607025	7226	FJ607025_WE_Homo_sapiens_New_York_US	WE	Homo sapiens	New_York	US	Albarino et al. 2010	High Diversity and Ancient Common Ancestry of Lymphocytic Choriomeningitis Virus	doi: 10.3201/eid1607.091902
1949	FJ607033	3375	FJ607033_WHI_Homo_sapiens_New_York_US	n			WHI	Homo sapiens/CSF	New_York	US	Albarino et al. 2010	High Diversity and Ancient Common Ancestry of Lymphocytic Choriomeningitis Virus	doi: 10.3201/eid1607.091902
2004	DQ286931	3376	DQ286931_Marseille12_Mm_sp_Marseille_FR	DQ286932	7241	DQ286932_Marseille12_Mm_sp_Marseille_FR	Marseille12	Mus musculus sp.	Marseille	FR	Emonet et al. 2007	Mouse-to-human transmission of variant lymphocytic choriomeningitis virus	doi:10.3201/eid1303.061141
2006	EF164923	2629	EF164923_LE_Homo_sapiens_FR	n			LE	Homo sapiens/congenital infection/amniotic fluid		FR	Meritet et al. 2009	A case of congenital lymphocytic choriomeningitis virus (LCMV) infection revealed by hydrops fetalis	https://doi.org/10.1002/pd.2240
1986	U10158	1623	U10158_CHV2_Callithrix_jacchus_Oklahoma_US	n			CHV2	Callithrix jacchus	Oklahoma	US	Stephensen et al. 1995	cDNA sequence analysis confirms that the etiologic agent of callitrichid hepatitis is lymphocytic choriomeningitis virus	PMC188719
1986	U10157	1461	U10157_CHV1_Callithrix_jacchus_Oklahoma_US	n			CHV1	Callithrix jacchus	Oklahoma	US	Stephensen et al. 1995	cDNA sequence analysis confirms that the etiologic agent of callitrichid hepatitis is lymphocytic choriomeningitis virus	PMC188720
1986	U10159	1540	U10159_CHV3_Callithrix_jacchus_Oklahoma_US	n			CHV3	Callithrix jacchus	Oklahoma	US	Stephensen et al. 1995	cDNA sequence analysis confirms that the etiologic agent of callitrichid hepatitis is lymphocytic choriomeningitis virus	PMC188721
1936	AB627951	3375	AB627951_WEngs_Nagsaki_JP	AB627954	7232	AB627954_WEngs_Nagsaki_JP	WE	Homo sapiens and Mus musculus lab strain/ngs	Nagasaki	JP	Takagi et al. 2012	Genomic analysis and pathogenic characteristics of lymphocytic choriomeningitis virus strains isolated in Japan	PMC3364700
1933	NC004294	3376	NC004294_Armstrong_53b_monkey_US	AY847351	7228	AY847351_Armstrong_53b_monkey_US	Armstrong_53b	monkey		US	Salvato et al. 1988	Virus-lymphocyte interactions. IV. Molecular characterization of LCMV Armstrong (CTL+) small genomic segment and that of its variant, Clone 13 (CTL-)	doi: 10.1016/0042-6822(88)90566-1
1988	EU195888	1615	EU195888_MX_Homo_sapiens_SK	EU195889	6668	EU195889_MX_Homo_sapiens_SK	MX	Homo sapiens/infected cell line		SK	Tomaskova et al. 2008	Molecular characterization of the genes coding for glycoprotein and L protein of lymphocytic choriomeningitis virus strain MX	doi: 10.1007/s11262-008-0240-2
1977	DQ868485	3376	DQ868485_Pasteur_Mm_lab_FR	DQ868486	7229	DQ868486_Pasteur_Mm_lab_FR	Pasteur	Mus musculus lab strain/brain	Villejuif	FR	Dutko et al. 1983	Genomic and Biological Variation among Commonly Used Lymphocytic Choriomeningitis Virus Strains	J. gen. Virol. (1983), 64, 1689-1698.
2008	JN872495	3327	JN872495_EEB7_Homo_sapiens_Granada_ES	JN872494	7204	JN872494_EEB7_Homo_sapiens_Granada_ES	EEB7	Homo sapiens	Granada Province	ES	Perez-Ruiz et al. 2012	Lymphocytic Choriomeningitis Virus-associated Meningitis, Southern Spain	doi: 10.3201/eid1805.111646
2008	FJ607031	3376	FJ607031_811316_Homo_sapiens_Massachusetts_US	FJ607022	7194	FJ607022_811316_Homo_sapiens_Massachusetts_US	811316	Homo sapiens/blood	Massachusetts	US	Albarino et al. 2010	High Diversity and Ancient Common Ancestry of Lymphocytic Choriomeningitis Virus	doi: 10.3201/eid1607.091902
2005	FJ607032	3376	FJ607032_810885_Mm_sp_Michigan_US	FJ607023	7221	FJ607023_810885_Mm_sp_Michigan_US	810885	Mus musculus sp./spleen	Michigan	US	Albarino et al. 2010	High Diversity and Ancient Common Ancestry of Lymphocytic Choriomeningitis Virus	doi: 10.3201/eid1607.091902
2012	KF732824	3376	KF732824_IN-2012(M435)_Mm_lab_Atlanta_US	n			IN-2012(M435)	Mus musculus sp./liver, spleen	Atlanta	US	Knust et al. 2014	Lymphocytic choriomeningitis virus in employees and mice at multipremises feeder-rodent operation, United States, 2012	doi: 10.3201/eid2002.130860
1947	FJ607035	3375	FJ607035_Douglas_Homo_sapiens_New_York_US	FJ607024	7228	FJ607024_Douglas_Homo_sapiens_New_York_US	Douglas	Homo sapiens/CSF	New_York	US	Albarino et al. 2010	High Diversity and Ancient Common Ancestry of Lymphocytic Choriomeningitis Virus	doi: 10.3201/eid1607.091902
2003	FJ607028	3359	FJ607028_810366_Homo_sapiens_California_US	FJ607019	7286	FJ607019_810366_Homo_sapiens_California_US	810366	Homo sapiens/CSF	California	US	Albarino et al. 2010	High Diversity and Ancient Common Ancestry of Lymphocytic Choriomeningitis Virus	doi: 10.3201/eid1607.091902
2013	KT731538	3320	KT731538_Mmd_Comou_GF	KT731537	7205	KT731537_Mmd_Comou_GF	Comou	Mus musculus domesticus	Comou	GF	Lavergne et al. 2016	Identification of lymphocytic choriomeningitis mammarenavirus in house mouse (Mus musculus, Rodentia) in French Guiana	doi: 10.1016/j.meegid.2015.11.023
2011	JN687949	3376	JN687949_201102714_Homo_sapiens_Atlanta_US	n			201102714	Homo sapiens/transplant	Atlanta	US	MacNeil et al. 2012	Solid Organ Transplant-associated Lymphocytic Choriomeningitis, US 2011	doi: 10.3201/eid1808.120212
1990	AB627952	3358	AB627952_OQ28_Mm_sp_Osaka_JP	AB627955	7248	AB627955_OQ28_Mm_sp_Osaka_JP	OQ28	Mus musculus sp.	Osaka	JP	Takagi et al. 2012	Genomic analysis and pathogenic characteristics of lymphocytic choriomeningitis virus strains isolated in Japan	PMCID: PMC3364700
1934	DQ868487	3358	DQ868487_Traub_Mm_lab_US	DQ868488	7223	DQ868488_Traub_Mm_lab_US	Traub	Mus musculus lab strain/spleen	Pennsylvania	US	Traub et al. 1936	The epidemiology of LCMV in white mice	https://doi.org/10.1084/jem.64.2.183
?				AF004519	7219	AF004519_WE_Homo_sapiens_US	WE	Homo sapiens		US	Djavani et al. 1988	Sequence comparison of the large genomic RNA segments of two strains of lymphocytic choriomeningitis virus differing in pathogenic potential for guinea pigs	doi: 10.1023/a:1008016724243
2014	MZ568450	304	S23_Mmm_Buskovice_CZ*	MZ568451	229	S23_Mmm_Buskovice_CZ*	S23	Mus musculus musculus	Buskovice	CZ	present study
2009	MZ568452	411	SK1026_Mmm_Nepomysl_CZ*	MZ568453	665	SK1026_Mmm_Nepomysl_CZ*	SK1026	Mus musculus musculus	Nepomysl	CZ	present study
2009	MZ568454	480	SK1027_Mmm_Nepomysl_CZ*	MZ568455	659	SK1027_Mmm_Nepomysl_CZ*	SK1027	Mus musculus musculus	Nepomysl	CZ	present study
2009	MZ568456	414	SK1028_Mmm_Nepomysl_CZ*	MZ568457	661	SK1028_Mmm_Nepomysl_CZ*	SK1028	Mus musculus musculus	Nepomysl	CZ	present study
2009	MZ558311	3381	SK1042_Mmm_Kryry_CZ*	MZ558312	7232	SK1042_Mmm_Kryry_CZ*	SK1042	Mus musculus musculus	Kryry	CZ	present study
2010	MZ568449	3380	SK1194_Mmm_Nepomysl_CZ*	MZ558313	7232	SK1194_Mmm_Nepomysl_CZ*	SK1194	Mus musculus musculus	Nepomysl	CZ	present study
Country of origin, Country code defined as ISO code from https://countrycode.org/; GenBank S/L seg, GenBank identification number; GPC, glycoprotein; Length/bp, length of fragment in base pair; NP, nucleoprotein; strain, name of strain.
